# Supplementary material for: Spatio-Temporal Dynamics of Yeast Mitochondrial Biogenesis: Transcriptional and Post-Transcriptional mRNA Oscillatory Modules
Source: PLoS Comput Biol. 2009 Jun 12;5(6):e1000409. doi: 10.1371/journal.pcbi.1000409 (PMC2690403; doi:10.1371/journal.pcbi.1000409)
Supplement: Dataset S1 — Complete gene lists with expression measurements from Tu et al. [2], for the 626 genes analyzed in this study. (0.46 MB XLS) [file pcbi.1000409.s004.xls]

## Sheet: MitoGenes_ExpressionData_Tu
Gene_id	Exp_1	Exp_2	Exp_3	Exp_4	Exp_5	Exp_6	Exp_7	Exp_8	Exp_9	Exp_10	Exp_11	Exp_12	Exp_13	Exp_14	Exp_15	Exp_16	Exp_17	Exp_18	Exp_19	Exp_20	Exp_21	Exp_22	Exp_23	Exp_24	Exp_25	Exp_26	Exp_27	Exp_28	Exp_29	Exp_30	Exp_31	Exp_32	Exp_33	Exp_34	Exp_35	Exp_36
YAL008W	4.075	5.988	3.52	5.56	5.998	5.511	5.282	4.629	1.34	3.496	3.161	2.842	2.375	5.18	4.686	5.336	6.713	5.018	4.744	3.11	3.674	3.824	2.542	3.179	1.808	5.518	5.051	5.574	5.515	5.489	4.229	1.486	3.524	4.207	1.722	2.606
YAL039C	9.844	9.068	6.568	8.069	7.661	6.763	8.726	11.114	8.056	11.842	8.364	6.205	12.758	7.55	7.008	7.479	7.096	5.785	6.709	12.837	17.097	7.622	7.533	8.25	12.465	9.183	7.782	4.34	5.5	5.019	8.008	11.895	15.301	6.129	5.645	7.645
YAL044C	16.329	12.148	9.238	11.84	12.016	11.668	13.947	13.714	19.075	22.438	14.424	14.286	17.21	12.023	7.095	10.4	10.873	10.613	11.206	14.533	38.617	14.41	15.755	15.444	12.321	12.019	11.882	8.784	9.79	11.388	13.302	16.879	32.333	11.743	13.65	15.05
YAL046C	4.841	3.965	2.077	2.429	2.062	2.178	2.289	1.841	1.838	4.808	3.328	4.777	6.856	3.71	1.992	1.603	1.229	1.851	2.229	2.469	4.099	4.799	4.366	5.099	4.802	2.592	2.433	1.518	1.569	1.939	1.728	2	4.992	4.531	5.231	5.325
YAL054C	38.365	68.402	66.137	69.691	68.079	55.285	59.229	41.366	11.345	3.652	3.002	5.171	51.491	74.498	64.836	59.671	57.055	39.988	40.767	24.998	5.95	4.907	6.446	6.559	50.772	56.047	70.658	43.349	46.83	48.884	45.549	22.404	5.052	5.198	6.77	9.971
YAL062W	16.881	23.862	20.899	19.825	18.422	16.364	15	11.775	6.454	17.409	9.532	5.814	23.61	24.908	21.427	23.053	16.194	12.578	9.098	12.797	28.178	10.546	10.425	12.621	30.625	25.053	22.534	13.578	15.154	11.145	12.843	15.049	23.862	9.455	10.818	15.028
YAR035W	21.023	32.778	33.899	21.988	21.609	18.154	15.46	8.134	2.809	5.996	9.202	6.743	28.925	32.831	28.617	18.719	17.433	13.318	10.941	4.476	5.505	7.517	7.505	6.577	23.582	35.512	37.777	14.256	17.533	14.598	12.043	4.01	7.741	6.921	6.71	7.01
YBL015W	33.327	17.584	24.09	14.795	11.264	9.195	6.38	7.754	4.562	20.629	27.623	25.929	44.436	29.068	18.963	14.521	8.361	8.073	7.877	4.805	14.659	21.341	27.428	21.743	41.608	23.678	20.655	9.644	9.275	7.721	7.235	3.714	27.692	22.586	26.375	25.589
YBL022C	12.18	16.664	9.51	11.386	11.971	10.451	11.219	8.004	3.889	14.318	11.292	13.595	18.008	14.368	11.159	11.056	10.181	9.608	9.418	4.972	14.233	14.875	18.209	15.357	14.663	10	11.63	8.354	9.315	9.539	11.81	7.65	13.94	15.106	13.555	15.031
YBL030C	38.701	36.817	34.478	29.047	20.999	21.904	21.165	23.463	28.72	36.019	44.647	31.392	37.638	34.616	28.623	26.517	27.185	17.298	19.518	20.498	36.578	28.793	32.152	31.861	45.614	37.444	28.129	22.975	17.965	18.468	20.24	23.03	32.157	28.364	30.572	32.685
YBL038W	4.143	2.934	2.371	1.718	1.397	1.613	1.407	1.852	1.609	3.93	4.201	4.383	3.449	2.86	2.114	1.748	1.546	1.624	1.493	1.418	2.429	4.038	3.76	4.377	4.299	2.782	2.007	1.854	1.602	1.772	1.66	1.282	3.489	4.015	4.41	4.512
YBL045C	12.207	17.281	21.006	16.704	12.202	11.606	9.949	8.393	6.2	10.761	15.475	14.393	18.079	16.017	17.783	15.199	7.871	10.233	11.17	4.306	10.902	12.545	15.077	11.696	11.985	16.32	14.973	9.449	9.565	6.702	6.969	4.53	17.796	12.562	15.453	16.934
YBL057C	2.198	1.83	1.902	1.866	1.586	1.907	2.229	1.903	3.012	2.868	2.537	2.373	2.525	1.837	1.889	1.861	1.958	1.663	1.837	2.614	4.011	2.488	2.303	2.194	2.288	2.205	2.4	1.669	1.675	1.884	2.395	2.299	2.708	2.156	2.445	2.563
YBL059W	1.889	1.264	1.154	1.137	1.032	0.984	0.95	0.999	0.829	1.799	2.269	2.551	2.755	1.278	1.328	1.089	1.106	0.929	1.07	1.019	2.119	2.352	2.204	2.592	1.916	1.452	1.303	1.017	1.05	0.963	1.254	1.02	2.306	2.142	2.095	2.541
YBL064C	9.972	16.106	17.194	14.967	12.446	14.318	13.399	11.821	1.933	7.157	8.177	6.477	9.389	15.75	13.616	16.856	20.691	12.771	12.401	7.146	5.733	7.861	6.538	7.667	12.969	20.561	16.166	14.959	14.377	13.851	13.462	4.776	6.756	6.835	6.348	7.629
YBL080C	1.016	0.987	1.115	0.717	0.633	0.552	0.467	0.666	0.24	0.846	1.073	1.398	1.426	1.016	0.861	0.608	0.455	0.737	0.762	0.238	0.259	1.245	1.329	0.749	1.06	0.664	1.01	0.715	0.623	0.61	0.356	0.293	0.963	1.37	1.33	1.245
YBL087C	39.464	24.55	35.26	31.943	33.257	34.675	41.239	37.262	67.126	55.212	43.6	38.141	37.134	28.675	32.04	35.963	40.347	29.633	34.649	38.174	68.411	36.668	37.909	35.922	49.441	21.786	36.681	27.337	32.417	36.264	42.688	59.079	46.289	34.649	32.106	35.088
YBL090W	2.797	1.223	0.746	0.801	0.708	0.65	0.512	0.606	0.851	2.351	2.554	2.535	2.441	1.731	0.986	0.685	0.774	0.711	0.74	0.869	2.019	2.517	2.133	2.851	2.871	1.805	1.129	0.749	0.855	0.794	0.814	1.032	1.636	2.308	2.214	2.011
YBL095W	5.911	5.776	4.658	3.171	2.615	2.757	2.964	4.24	2.479	2.323	3.204	2.575	5.13	5.048	3.717	3.475	4.01	2.497	3.319	3.479	2.562	2.593	2.829	3.553	6.73	7.085	4.069	3.118	2.879	2.93	3.217	2.953	2.377	2.172	2.807	3.846
YBL099W	26.825	28.484	29.371	24.081	16.024	20.373	18.164	20.521	16.201	22.537	29.128	20.45	23.099	26.16	22.562	21.159	20.968	17.219	19.061	17.148	21.334	19.274	19.622	20.551	26.883	33.974	24.964	21.412	17.167	17.401	19.707	16.713	20.399	19.643	20.959	22.809
YBR003W	4.555	2.164	1.661	1.445	1.074	1.057	1.111	1.393	0.437	2.798	3.501	2.651	3.834	1.734	1.299	1.236	1.52	0.952	1.165	0.896	2.129	3.071	3.197	3.45	4.85	2.34	1.394	0.985	0.911	0.852	1.145	0.578	2.387	2.831	2.68	3.168
YBR024W	3.178	4.421	3.22	2.873	2.41	2.321	2.319	2.143	0.801	2.063	2.15	2.335	3.375	3.165	3.102	2.618	1.61	2.438	2.175	1.499	1.246	2.53	1.776	2.214	2.22	1.901	3.097	2.273	2.265	2.249	2.179	0.771	2.526	2.381	2.03	2.528
YBR026C	3.026	8.723	10.788	9.101	6.916	7.767	4.873	6.672	1.205	1.5	1.573	1.644	2.614	8.87	9.779	8.562	7.08	8.271	7.751	4.105	0.634	1.708	1.431	1.672	2.4	6.51	8.733	10.294	7.897	8.241	6.779	3.064	1.214	1.915	2.034	2.245
YBR029C	5.654	5.716	7.115	5.33	4.107	3.429	2.554	3.016	5.454	3.276	6.178	7.403	4.207	5.302	6.333	4.519	2.621	3.712	2.934	4.879	2.914	5.162	7.67	8.167	5.639	4.062	5.055	4.72	3.222	3.15	3.052	6.161	3.549	5.487	7.534	7.499
YBR034C	0.724	0.696	1.09	0.91	1.012	1.082	1.528	4.04	10.437	1.766	1.932	2.453	0.896	0.849	1.205	1.234	1.288	1.441	2.229	15.404	2.311	1.58	1.784	3.049	1.529	1.546	1.011	1.006	0.958	1.32	2.714	17.759	1.531	1.444	2.453	2.619
YBR037C	5.505	4.417	2.348	1.868	1.804	1.711	1.798	1.747	0.671	3.639	5.019	3.465	6.607	3.767	2.046	2.029	1.771	1.554	1.441	0.77	2.787	4.649	4.626	4.742	6.904	4.174	2.027	1.461	1.43	1.473	1.804	0.632	3.566	3.754	3.446	4.031
YBR039W	39.385	32.254	35.023	30.114	22.113	24.252	26.947	24.837	13.184	36.266	40.378	27.994	36.344	32.049	30.024	31.667	27.914	19.651	21.954	20.265	34.861	29.047	32.456	28.663	44.038	30.457	32.48	17.89	20.05	19.637	22.335	19.15	32.343	24.573	26.835	30.67
YBR044C	0.707	0.481	0.342	0.335	0.239	0.293	0.405	0.231	0.173	0.479	0.409	0.447	0.775	0.466	0.397	0.397	0.323	0.226	0.315	0.162	0.397	0.427	0.411	0.661	0.739	0.547	0.257	0.267	0.24	0.27	0.325	0.135	0.321	0.462	0.364	0.539
YBR047W	2.309	3.345	3.688	5.344	5.771	7.844	9.225	4.538	1.576	2.224	1.25	1.583	2.742	3.81	4.792	6.388	7.868	7.429	7.713	2.484	2.665	1.947	1.672	1.69	2.377	2.482	6.68	4.947	7.372	9.085	9.328	2.218	2.055	1.878	1.54	1.595
YBR063C	0.638	0.898	0.893	1.142	0.882	1.315	1.148	1.323	2.316	0.786	0.704	0.793	0.581	1.024	1.289	1.337	0.941	1.459	1.277	2.106	0.727	0.863	0.844	0.956	0.565	0.686	1.208	1.403	1.482	1.389	1.431	2.477	0.819	0.909	0.879	0.965
YBR069C	0.169	0.138	0.309	0.091	0.214	0.101	0.156	0.252	0.476	0.141	0.132	0.143	0.256	0.272	0.185	0.188	0.246	0.113	0.16	0.71	0.141	0.116	0.08	0.16	0.389	0.23	0.286	0.216	0.185	0.162	0.145	1.059	0.134	0.096	0.133	0.111
YBR078W	30.974	23.704	25.153	21.272	16.527	11.2	12.439	14.988	46.636	36.37	32.05	31.619	39.342	22.358	21.437	18.461	13.258	8.138	10.589	23.736	45.603	29.794	37.125	33.755	37.377	20.228	21.161	12.053	9.116	7.81	13.761	40.329	32.688	26.396	28.81	31.019
YBR085W	0.148	0.109	0.205	0.073	0.034	0.016	0.033	0.088	0.312	0.154	0.146	0.258	0.157	0.11	0.077	0.037	0.145	0.013	0.033	0.652	0.159	0.129	0.292	0.147	0.12	0.143	0.163	0.127	0.052	0.044	0.086	0.827	0.212	0.201	0.199	0.199
YBR091C	2.627	1.527	1.259	1.114	0.878	1.088	1.234	1.446	3.208	4.03	3.57	3.049	2.246	1.633	1.366	1.219	1.002	1.199	1.056	2	2.993	2.881	2.727	2.499	2.935	1.428	1.348	1.215	1.302	1.369	1.255	2.2	3.007	2.455	2.794	3.047
YBR104W	0.749	0.469	0.655	0.607	0.726	1.139	1.198	1.832	3.312	1.078	1.084	1.879	1.152	0.641	0.714	0.701	1.152	1.6	1.73	3.292	0.776	1.165	1.496	1.847	1.321	1.045	0.779	1.195	1.372	1.964	1.82	4.815	0.808	1.334	1.546	1.616
YBR106W	14.044	8.951	11.171	10.18	12.238	12.783	15.984	17.958	40.406	26.223	22.701	19.758	16.542	9.466	11.03	13.912	12.26	12.178	15.467	27.495	30.354	22.714	21.224	20.817	19.923	9.337	13.494	9.105	11.111	13.099	16.445	41.77	24.271	19.193	18.655	17.75
YBR120C	5.633	2.999	2.165	1.408	0.985	1.097	1.099	1.271	1.604	5.426	4.902	5.974	4.336	2.234	1.831	1.221	0.999	1.379	1.181	1.084	2.36	4.573	3.785	4.688	3.774	2.178	1.801	1.525	1.457	1.396	1.031	1.014	4.13	4.802	5.23	5.608
YBR121C	9.235	6.147	7.396	7.125	6.63	6.351	6.348	8.504	21.939	12.215	7.332	11.636	7.431	5.932	7.595	6.08	5.282	7.231	6.78	11.58	10.305	11.405	11.63	11.332	6.72	4.728	6.24	6.094	6.398	6.994	6.533	15.593	12.796	10.493	11.807	13.221
YBR122C	5.036	2.651	2.002	1.596	1.192	1.244	1.015	1.432	1.824	4.85	4.142	5.432	3.361	2.751	1.909	1.384	1.333	1.611	1.308	1.186	2.106	4.644	4.52	4.807	4.592	1.985	1.527	1.759	1.493	1.686	1.115	1.132	3.525	4.608	4.994	5.105
YBR136W	0.875	1.157	1.014	1.084	1.201	1.283	1.145	1	0.815	0.522	0.517	0.632	0.847	1.081	1.113	1.419	1.332	1.2	1.203	0.72	0.581	0.644	0.52	0.829	1.117	1.288	1.124	1.284	1.178	1.141	1.326	0.758	0.515	0.71	0.545	0.655
YBR146W	7.911	7.994	2.688	2.489	2.891	2.624	2.492	1.758	2.335	6.436	3.927	7.556	9.869	6.885	2.982	1.924	1.338	2.071	1.825	1.369	5.334	8.194	8.815	9.762	6.884	3.817	2.288	2.294	1.774	2.014	2.046	3.319	4.886	7.768	8.118	9.455
YBR185C	9.387	4.886	2.825	2.11	1.91	1.592	1.686	2.061	1.967	6.601	7.945	8.669	7.855	5.467	2.979	2.251	1.105	1.726	1.259	1.552	2.712	6.476	8.138	6.567	8.999	3.689	2.794	1.801	1.991	1.82	1.428	1.439	5.608	7.104	7.657	8.287
YBR192W	1.339	1.265	1.397	0.889	0.871	0.758	0.885	1.285	2.213	4.096	2.628	2.475	1.77	1.142	1.108	0.817	1.337	1.277	0.798	2.389	2.335	3.226	2.776	2.871	1.729	1.475	1.097	1.264	0.969	1.159	1.238	2.831	3.009	2.909	2.739	2.448
YBR208C	2.721	1.766	1.596	3.21	4.529	3.881	3.627	5.901	19.872	13.459	1.205	2.15	4.645	2.317	2.935	3.91	4.738	3.54	4.237	6.918	33.121	4.372	1.989	3.643	4.403	1.967	2.796	3.625	4.201	4.16	6.813	14.279	21.364	2.571	2.063	3.98
YBR221C	10.213	15.547	15.537	13.044	11.209	12.535	9.896	10.119	5.855	8.786	8.152	9.087	9.618	15.659	13.239	11.563	7.32	11.847	10.807	8.817	6.552	10.488	10.102	10.62	8.856	12.751	13.713	12.38	10.562	11.776	7.81	8.114	8.915	10.224	10.54	10.726
YBR227C	0.855	0.625	0.82	0.81	0.666	0.828	0.998	1.062	1.415	0.92	1.178	0.832	0.822	0.73	0.72	0.86	0.948	0.913	0.965	1.609	0.727	0.802	0.894	1.044	0.53	0.666	0.88	0.761	0.709	0.974	0.879	1.75	0.675	0.737	0.768	0.932
YBR230C	32.03	50.938	50.291	47.196	34.464	35.489	32.203	29.204	7.623	19.261	17.228	14.152	33.129	50.128	48.536	47.048	46.972	29.395	28.324	17.066	25.725	15.703	16.843	17.416	41.448	61.727	50.637	32.57	32.751	30.987	30.587	12.541	23.474	13.104	11.972	15.44
YBR251W	2.511	1.442	1.044	0.825	0.735	0.721	0.767	0.817	0.907	1.993	1.868	2.35	1.557	1.395	1.107	0.833	0.504	0.909	0.73	0.597	0.821	2.333	2.107	1.651	2.266	1.079	1.012	1.141	0.903	0.928	0.582	0.67	1.853	2.606	2.579	3.261
YBR262C	19.501	13.48	8.774	7.307	6.085	6.223	6.082	5.599	5.088	14.056	13.436	13.827	17.916	12.217	8.47	7.477	8.078	6.098	5.431	5.093	9.558	11.821	14.259	15.393	25.321	14.93	8.891	6.475	6.091	6.136	6.74	4.937	10.263	11.539	12.556	16.029
YBR268W	12.506	5.556	3.075	2.344	1.917	2.047	2.282	2.622	3.785	12.47	14.072	13.675	11.318	5.364	2.973	3.056	3.542	2.469	1.97	2.795	5.761	10.108	11.58	12.178	16.2	6.092	3.204	2.436	3.1	3.202	2.351	3.114	6.321	9.99	10.077	11.71
YBR269C	10.611	17.772	13.888	14.237	10.429	10.359	8.924	8.568	1.933	6.878	7.362	6.436	11.535	16.053	14.673	14.18	12.25	10.133	7.997	4.497	7.239	7.034	7.57	8.191	13.129	16.129	14.477	11.045	10.691	8.785	8.933	3.716	8.092	6.631	6.241	7.326
YBR282W	7.522	4.224	2.253	2.101	2.094	1.753	1.449	1.884	2.465	5.962	3.274	5.226	7.142	4.078	2.597	1.529	1.254	1.518	1.593	1.085	5.048	5.52	5.142	6.699	4.173	2.386	2.736	1.787	1.948	1.951	1.66	2.581	5.149	6.851	5.733	6.267
YBR291C	1.548	0.642	1.167	1.102	1.045	1.319	1.938	5.039	24.992	8.9	5.364	4.814	1.908	0.809	1.28	1.28	1.207	1.486	2.552	15.427	12.69	6.059	5.709	4.298	1.85	0.572	1.093	1.135	1.186	1.67	3.13	22.331	10.357	4.909	5.072	4.416
YCL014W	0.543	0.924	0.419	0.353	0.37	0.351	0.348	0.377	0.615	0.21	0.356	0.58	0.793	0.593	0.599	0.567	0.251	0.296	0.438	0.398	0.409	0.543	0.877	0.862	0.874	0.521	0.469	0.352	0.251	0.373	0.352	0.6	0.334	0.422	0.576	0.524
YCL017C	6.759	5.887	6.356	5.28	5.865	5.756	6.02	6.034	5.88	7.661	5.559	6.021	7.673	5.403	5.061	5.944	4.992	5.079	5.398	5.762	9.058	6.552	6.855	7.591	8.254	5.892	5.158	4.057	4.688	4.686	5.929	7.126	7.867	5.827	6.313	7.258
YCL044C	1.558	2.372	2.352	2.658	2.341	2.893	2.928	2.922	1.646	1.572	1.557	1.309	1.701	1.772	2.384	2.55	2.273	2.444	2.861	2.18	2.112	1.333	1.881	1.801	1.893	2.807	2.584	2.376	2.273	2.309	2.809	2.08	1.585	1.542	1.422	1.412
YCL064C	0.099	0.138	0.09	0.073	0.055	0.115	0.156	0.09	0.097	0.183	0.156	0.131	0.139	0.14	0.105	0.106	0.037	0.123	0.113	0.076	0.154	0.145	0.103	0.076	0.139	0.146	0.079	0.101	0.066	0.111	0.101	0.074	0.137	0.164	0.106	0.141
YCR003W	5.442	2.765	1.154	1.034	1.23	0.94	1.04	1.07	1.231	5.358	4.636	6.573	5.703	3.336	1.76	1.267	1.214	1.206	0.92	0.883	3.871	4.574	5.185	6.484	5.637	2.315	1.563	1.313	1.404	1.57	1.263	1.288	3.466	4.415	5.281	5.8
YCR005C	34.272	25.314	15.297	12.73	14.435	12.703	10.33	9.907	20.786	24.259	24.818	24.693	35.417	28.659	19.05	13.932	11.797	12.284	9.929	10.934	23.614	21.577	23.495	23.164	19.4	20.822	17.205	15.233	14.423	12.904	9.614	10.29	17.925	22.079	25.474	25.979
YCR024C	1.868	1.22	0.815	0.801	0.556	0.635	0.765	0.643	0.558	1.516	2.108	1.786	1.959	1.009	0.793	0.818	0.724	0.588	0.822	0.543	1.286	1.655	1.959	1.823	1.808	1.219	0.984	0.663	0.599	0.567	0.648	0.671	1.69	1.474	1.653	1.801
YCR028C-A	16.935	13.282	10.905	10.549	9.517	10.776	10.166	11.51	12.202	13.307	15.568	15.013	13.402	12.716	11.017	11.792	12.297	10.825	9.99	10.175	11.925	10.617	13.098	14.798	18.382	17.403	12.449	11.443	13.148	12.275	11.196	13.166	8.074	10.221	13.498	14.857
YCR046C	8.275	7.314	4.024	2.988	3.072	2.48	2.196	2.489	2.972	5.769	7.644	8.804	11.083	5.489	3.674	2.695	1.645	2.363	2.059	2.535	4.048	9.637	8.841	6.258	8.399	4.776	2.524	1.917	1.912	1.855	1.705	2.546	6.053	8.758	9.46	9.109
YCR071C	4.002	3.007	1.373	1.208	1.265	0.87	0.839	1.061	0.912	3.364	3.414	3.191	4.067	2.445	1.327	1.014	0.793	0.884	0.972	0.684	2.417	3.548	3.436	4.984	2.694	2.742	1.255	0.947	0.975	0.903	1.07	1.048	1.848	2.861	3.382	3.879
YCR083W	2.776	5.842	7.407	7.206	6.423	6.873	6.965	6.541	2.964	2.112	1.865	2.808	3.636	5.537	6.422	6.106	4.853	7.323	5.786	4.955	1.647	2.622	1.591	1.476	2.508	4.955	5.377	6.499	7.253	7.437	4.384	3.853	2.02	2.719	2.581	2.992
YCR099C	0.288	0.193	0.205	0.225	0.29	0.306	0.211	0.209	0.1	0.109	0.15	0.053	0.232	0.194	0.155	0.184	0.301	0.143	0.238	0.156	0.005	0.129	0.086	0.17	0.284	0.318	0.221	0.237	0.181	0.209	0.216	0.116	0.091	0.105	0.115	0.113
YDL004W	28.367	25.472	24.48	21.835	20.714	13.34	18.796	15.865	8.038	26.657	28.6	24.797	31.109	26.57	23.554	23.409	22.722	16.493	15.196	13.689	24.665	23.986	29.675	28.725	32.039	22.09	23.566	19.47	15.252	16.779	17.39	15.849	26.14	22.454	25.805	26.881
YDL022W	7.528	16.446	19.527	22.805	24.175	23.364	23.966	21.181	2.841	9.598	7.824	6.045	12.963	16.051	19.286	24.346	16.899	21.868	20.214	9.154	10.837	11.502	6.521	5.363	12.347	14.308	19.281	17.836	20.013	20.902	15.616	4.247	12.781	9.137	5.859	7.143
YDL027C	2.949	4.142	3.553	3.244	1.678	3.206	2.416	1.659	0.713	2.379	1.692	1.627	2.473	3.948	3.516	2.927	2.056	2.951	2.558	1.247	1.355	2.372	1.759	2.433	1.862	2.501	3.382	4.133	3.598	3.297	2.414	0.989	1.723	2.57	1.209	2.626
YDL033C	1.788	1.645	1.018	1.008	1.184	1.217	1.195	1.121	1.522	1.417	1.688	1.513	1.806	1.241	1.216	1.129	1.181	1	0.93	1.108	2.085	1.84	1.952	2.047	1.199	1.191	0.917	1.109	1.241	1.063	1.15	1.613	1.547	1.645	1.583	1.552
YDL044C	3.09	1.527	1.554	1.458	1.184	1.172	0.837	1.261	1.759	3.089	2.935	2.275	2.284	1.406	1.493	1.284	1.362	1.247	1.341	1.311	1.978	2.468	2.259	2.846	2.905	1.729	1.41	1.486	1.582	1.44	1.546	1.026	2.264	2.377	2.167	2.586
YDL045W-A	9.722	6.644	4.49	3.047	2.888	2.846	2.702	2.959	3.178	7.679	8.318	7.435	8.175	5.016	4.056	2.998	2.295	3.136	3.028	2.525	5.574	7.543	7.595	8.416	9.103	5.024	3.933	3.272	2.965	2.939	3.195	2.493	6.801	6.284	7.45	8.813
YDL059C	1.648	1.134	1.268	1.737	1.184	1.247	1.222	1.311	2.13	2.058	2.559	2.382	2.307	1.242	1.244	1.371	0.817	1.268	1.519	1.821	3.206	2.337	2.075	1.902	1.685	1.079	1.788	1.36	1.035	1.192	0.804	2.247	3.443	2.468	2.347	2.246
YDL066W	14.11	10.62	6.583	6.72	6.04	7.05	6.021	5.934	5.771	9.578	10.869	10.128	12.375	8.326	5.963	5.745	3.746	5.432	5.108	5.003	13.027	10.422	10.988	12.82	7.17	8.89	6.982	5.924	5.813	6.331	5.379	7.555	7.305	10.819	11.374	12.163
YDL069C	1.079	0.42	0.457	0.388	0.371	0.497	0.374	0.509	0.728	0.957	1.203	0.87	0.721	0.449	0.37	0.411	0.556	0.499	0.493	0.713	1.353	0.94	0.792	0.863	0.841	0.657	0.374	0.556	0.56	0.533	0.413	0.693	0.934	0.723	0.918	0.772
YDL085W	8.538	30.942	28.529	28.513	28.455	25.72	24.194	19.421	2.111	1.816	2.984	2.064	13.103	31.812	30.234	29.576	19.421	24.427	20.958	9.484	1.157	3.004	2.414	1.49	12.63	28.672	32.224	23.294	25.062	22.896	16.142	6.618	2.698	2.675	2.315	2.538
YDL107W	1.341	1.031	0.549	0.373	0.6	0.416	0.271	0.431	0.213	0.747	0.99	1.01	0.991	1.157	0.616	0.541	0.531	0.566	0.396	0.24	0.346	1.031	0.967	1.209	1.631	1.567	0.564	0.831	0.561	0.56	0.536	0.198	0.698	1.248	0.98	1.333
YDL119C	0.846	1.082	0.855	0.566	0.854	0.466	0.404	0.449	0.285	0.691	0.599	0.587	0.987	0.926	0.813	0.613	0.379	0.502	0.49	0.63	0.559	0.718	0.585	0.568	1.505	0.774	0.6	0.416	0.496	0.261	0.363	0.304	0.774	0.827	0.594	0.599
YDL120W	3.078	3.662	4.44	2.962	2.994	2.565	1.996	1.854	1.839	3.61	3.051	3.77	4.971	3.973	3.336	2.981	1.293	2.281	2.24	0.955	4.097	3.412	3.794	3.151	4.015	2.979	2.658	2.063	2.38	1.995	1.159	0.823	4.618	3.156	3.478	3.659
YDL130W-A	17.043	31.005	29.17	27.274	29.266	23.173	18.093	14.994	4.379	19.388	14.638	13.687	21.296	29.583	27.801	25.914	23.237	19.681	16.171	8.747	24.163	15.955	15.793	16.411	18.512	30.815	28.546	21.462	22.457	20.85	17.249	8.321	21.384	15.189	12.291	13.806
YDL131W	11.321	5.839	10.144	8.596	11.273	12.229	11.612	14.648	20.771	16.152	16.056	12.6	10.801	6.041	9.02	9.297	11.672	12.255	15.061	17.144	20.986	15.541	15.218	14.586	10.527	6.636	8.619	8.65	10.263	12.454	13.472	25.425	14.775	13.885	13.049	13.172
YDL142C	2.931	3.02	3.316	2.486	2.256	2.27	2.14	1.869	0.648	1.839	1.695	1.574	2.423	2.7	2.65	2.653	2.096	2.085	1.96	1.121	1.478	1.74	1.473	1.51	2.613	2.796	3.29	2.533	2.458	2.203	2.402	0.71	1.713	1.449	1.455	1.628
YDL157C	5.775	5.718	3.808	4.903	4.722	4.536	4.94	4.876	6.581	10.012	5.467	8.291	6.604	6.641	5.839	5.253	4.949	5.236	3.286	4.921	7.225	7.905	7.694	7.913	6.609	5.49	5.258	5.263	5.914	6.23	4.456	7.517	5.204	8.713	7.06	7.46
YDL168W	3.426	3.548	3.686	5.3	6.949	6.09	5.205	7.736	5.86	4.274	2.768	2.754	2.945	3.027	4.295	5.122	7.253	5.814	6.012	5.42	4.592	3.887	3.56	3.411	3.045	3.492	4.673	5.803	5.691	6.451	6.607	5.972	4.511	3.712	2.932	3.507
YDL171C	16.772	20.114	14.715	16.233	16.466	14.525	12.987	13.63	18.984	18.481	12.616	10.953	18.37	19.009	18.555	18.594	18.963	12.543	12.658	11.398	20.024	12.873	12.542	14.12	19.504	25.299	18.83	15.786	13.3	13.249	13.727	15.417	17.768	10.644	11.022	15.259
YDL174C	28.499	34.778	25.742	19.19	16.54	15.022	14.304	12.381	6.252	13.425	11.308	10.051	27.704	32.989	25.421	18.499	14.814	11.243	11.51	8.714	16.642	9.258	10.602	14.303	35.254	40.409	27.592	14.165	11.975	11.481	14.538	6.529	18.749	7.804	9.907	14.171
YDL178W	5.973	4.231	3.44	2.78	2.646	2.276	2.429	3.101	8.163	10.003	8.634	7.172	6.974	3.684	3.315	2.709	2.304	2.799	2.398	4.563	9.31	7.826	6.976	7.629	7.415	4.026	3.138	2.711	2.423	2.52	2.766	5.99	8.684	6.819	7.568	8.733
YDL181W	20.64	24.71	28.179	21.373	20.598	17.996	15.918	16.079	4.745	18.422	12.805	17.102	23.124	26.766	24.849	19.981	12.843	14.904	12.829	10.969	14.056	16.821	15.575	14.797	21.585	24.594	23.326	16.436	16.187	14.197	11.726	8.974	16.078	14.969	16.549	18.53
YDL198C	11.585	5.649	5.762	5.389	5.341	4.902	6.463	6.823	6.734	10.544	10.299	11.581	13.955	5.325	5.642	4.397	5.514	5.55	6.146	6.27	12.881	10.309	14.68	14.198	15.33	5.825	4.644	4.061	3.975	4.766	6.614	9.721	11.804	9.435	9.368	12.366
YDL202W	4.984	2.003	0.882	0.791	0.762	0.671	0.641	0.819	1.122	3.636	5.248	3.816	4.612	1.766	1.061	0.961	0.746	0.694	0.919	1.148	2.465	4.315	4.815	5.301	4.103	2.071	0.853	0.659	0.636	0.663	0.82	1.414	3.015	3.99	3.98	4.363
YDL222C	1.344	15.616	12.305	24.38	34.004	31.508	32.104	25.262	2.619	1.36	1.411	1.304	2.916	12.749	17.123	29.735	20.555	21.608	21.777	6.165	1.536	2.003	1.5	1.246	1.734	9.351	17.219	18.959	22.107	22.829	26.553	8.954	1.527	2.303	1.313	0.977
YDR019C	1.884	1.36	1.19	1.33	1.53	1.595	1.863	2.325	3.979	4.028	2.476	2.187	1.941	1.149	1.218	1.628	1.157	2.049	2.001	1.969	9.209	2.488	2.126	1.949	2.004	1.05	1.356	1.483	1.661	2.008	1.929	3.508	6.841	2.29	2.114	2.043
YDR023W	11.419	7.891	7.916	7.294	7.585	7.329	6.477	7.833	19.731	14.725	13.237	13.121	10.116	7.523	8.144	7.781	7.467	7.796	7.36	11.957	17.517	13.41	14.038	14.761	11.886	7.293	8.265	7.587	6.94	7.233	8.697	14.737	16.529	12.909	13.937	13.824
YDR036C	1.058	1.11	0.805	0.543	0.516	0.521	0.569	0.552	0.304	0.506	0.758	0.555	0.98	0.956	0.635	0.525	0.7	0.374	0.574	0.323	0.463	0.511	0.621	0.754	0.735	1.239	0.638	0.647	0.429	0.567	0.406	0.246	0.316	0.453	0.589	0.759
YDR041W	8.041	5.008	2.614	1.949	2.001	2.06	2.178	1.822	3.909	8.165	5.219	5.386	7.313	5.101	2.745	2.495	1.486	2.055	1.805	2.414	7.591	7.532	6.794	8.345	6.073	2.983	2.618	2.284	2.29	2.227	1.539	3.858	8.243	7.841	5.058	7.27
YDR044W	0.591	0.481	0.653	0.67	0.793	0.587	0.506	0.632	0.808	1.374	1.348	1.277	1.083	0.569	0.666	0.767	0.352	0.669	0.507	0.701	1.182	1.61	0.983	1.005	0.834	0.394	0.606	0.638	0.593	0.42	0.332	0.71	2.368	1.73	1.827	1.75
YDR061W	5.213	3.059	2.025	2.043	2.037	1.52	1.546	2.001	1.878	3.621	4.815	4.027	5.157	3.309	2.273	2.11	1.965	1.568	1.502	1.228	2.963	3.762	4.427	4.309	4.943	4.591	2.594	1.996	1.849	1.768	2.077	1.351	3.257	3.457	3.819	4.017
YDR065W	0.379	0.275	0.536	0.323	0.576	0.451	0.397	0.706	0.544	0.541	0.495	0.512	0.402	0.332	0.52	0.516	0.46	0.474	0.482	0.881	0.382	0.669	0.552	0.642	0.386	0.346	0.491	0.441	0.651	0.644	0.527	0.742	0.557	0.652	0.486	0.562
YDR070C	5.361	41.64	38.216	38.766	38.514	37.565	37.362	29.832	8.151	4.339	4.546	3.129	6.295	36.307	35.799	40.621	32.055	32.824	30.672	18.623	5.449	5.478	3.703	2.71	5.245	34.605	35.68	32.069	33.789	32.978	28.833	23.595	4.962	4.975	2.575	2.88
YDR079W	4.115	2.756	2.37	1.825	1.55	1.724	1.426	1.683	1.907	7.397	6.241	4.558	6.333	3.848	2.393	3.071	1.476	1.709	1.368	1.446	4.072	4.067	2.791	2.947	7.812	3.027	2.649	1.962	2.156	1.983	1.179	1.224	3.834	3.06	3.62	4.742
YDR115W	11.862	6.703	4.401	4.188	4.842	3.369	3.462	3.213	3.811	15.474	12.223	15.957	15.45	7.934	4.869	4.928	3.017	3.395	2.406	3.15	6.29	13.513	13.63	12.021	12.713	7.088	4.506	3.529	3.832	4.286	3.217	2.965	10.389	13.132	13.919	13.987
YDR116C	2.958	1.686	0.992	0.71	0.728	0.531	0.553	0.679	1.477	3.601	3.019	3.865	3.13	1.481	1.153	0.873	0.574	0.996	0.799	1.043	2.127	3.808	3.069	3.958	2.176	1.428	0.808	0.823	0.666	0.686	0.508	0.88	3.83	3.141	3.941	4.073
YDR129C	6.17	6.031	5.949	4.73	5.037	4.662	3.47	3.246	2.603	2.878	3.832	3.478	4.45	5.297	5.395	4.65	4.26	4.365	4.149	2.996	2.27	3.428	3.388	4.463	4.167	5.737	5.345	6.617	4.495	4.481	3.409	3.781	3.429	3.51	3.598	4.311
YDR148C	14.323	12.706	14.304	11.101	10.93	11.103	10.745	10.006	3.074	16.149	12.758	12.511	15.346	11.911	11.842	12.422	8.524	9.19	9.338	5.138	12.11	14.475	12.915	11.81	14.918	14.778	11.193	9.904	9.134	8.997	7.915	2.869	14.611	13.099	14.055	15.179
YDR175C	3.72	2.635	2.132	1.513	1.322	1.155	0.892	1.283	1.403	4.378	5.493	5.131	5.953	3.018	1.806	1.393	0.621	1.333	1.25	1.154	2.149	4.268	3.862	4.977	5.249	1.985	1.713	1.385	1.275	1.143	0.592	1.104	3.898	4.62	4.982	5.049
YDR178W	29.425	38.895	31.952	30.017	27.29	22.763	21.113	18.71	6.61	31.98	31.925	28.909	40.175	39.302	33.384	30.611	22.4	19.701	16.964	10.935	29.295	25.323	28.181	25.788	44.841	32.178	28.446	20.717	19.158	17.765	13.543	8.575	31.797	24.552	28.874	32.197
YDR194C	9.753	4.916	3.548	2.883	2.829	2.788	2.436	2.767	3.54	7.354	7.209	7.821	9.129	4.559	3.369	2.958	2.429	2.465	2.756	3.06	4.089	7.077	7.806	8.681	7.966	4.086	3.385	2.817	2.466	2.77	2.381	4.215	5.603	5.442	7.656	8.598
YDR204W	3.974	7.12	4.956	5.768	6.764	5.777	6.125	4.541	0.858	2.619	1.452	1.453	3.808	6.819	6.175	5.8	4.291	4.226	3.58	2.093	2.41	2.335	1.923	2.291	3.99	4.151	6.853	5.413	5.437	5.225	3.548	2.258	1.651	2.728	1.457	2.219
YDR214W	8.997	12.577	12.278	16.019	17.606	19.187	19.223	16.94	2.501	11.298	9.51	7.05	7.784	10.2	13.626	17.015	17.613	17.598	16.691	10.188	11.038	11.301	8.712	8.173	9.225	11.318	14.112	14.425	14.738	16.492	16.049	5.963	13.093	8.971	7.716	8.116
YDR226W	17.46	9.261	8.38	7.282	7.07	6.578	7.593	7.21	17.689	24.302	20.152	15.486	18.842	9.189	8.108	9.516	8.34	5.844	7.434	10.537	20.266	16.788	17.516	16.778	18.95	8.867	8.893	6.129	6.319	6.298	6.779	13.888	20.604	13.29	14.381	15.991
YDR231C	8.322	11.126	10.151	8.031	8.246	7.581	8.003	6.191	2.092	5.36	5.473	5.078	8.127	11.227	9.71	9.224	7.75	6.068	5.54	3.259	9.32	5.049	4.792	5.965	6.708	11.717	9.148	6.256	6.639	6.835	5.741	2.665	5.791	4.306	4.281	5.41
YDR232W	9.461	9.416	10.257	9.361	7.594	8.446	9.638	8.076	15.587	9.717	9.163	8.418	10.812	7.456	9.528	8.961	8.682	7.365	8.728	10.743	18.198	9.858	10.147	11.719	9.569	9.222	9.072	7.963	7.678	8.011	9.086	15.151	12.976	9.307	7.22	10.384
YDR234W	5.452	0.964	1.262	1.505	2.065	2.611	4.645	6.428	17.929	7.947	4.255	7.301	5.67	0.811	1.36	1.782	0.994	2.166	3.496	9.204	17.378	8.568	9.26	9.742	4.013	0.801	1.16	1.358	1.676	2.295	4.627	18.449	10.693	7.773	7.634	7.213
YDR237W	6.109	3.287	1.594	1.144	1.145	1.216	1.207	1.322	1.904	5.161	4.663	4.56	4.775	3.285	1.634	1.038	0.681	1.139	0.755	1.186	4.384	5.769	4.75	6.305	5.584	1.922	1.294	1.341	1.33	1.217	0.978	1.726	4.515	5.574	5.123	6.133
YDR258C	9.049	10.784	10.881	10.074	9.768	11.127	10.806	6.887	1.465	9.904	11.619	5.897	6.682	9.482	9.871	10.453	11.501	11.713	12.983	4.739	6.176	9.405	7.129	6.447	7.943	11.111	11.726	12.079	11.165	11.928	9.65	2.555	9.266	8.382	5.286	7.058
YDR268W	1.869	1.295	0.512	0.423	0.465	0.395	0.463	0.46	0.414	1.274	0.885	1.424	1.938	0.815	0.556	0.416	0.192	0.283	0.333	0.403	1.23	1.473	1.504	1.837	1.195	0.716	0.346	0.412	0.406	0.294	0.391	0.44	1.232	1.648	1.417	1.491
YDR272W	3.844	4.689	5.394	6.112	5.688	5.429	3.853	4.173	4.282	4.609	3.033	2.899	4.238	5.797	5.942	5.877	3.884	5.515	3.8	4.55	3.778	3.858	2.913	3.311	5.002	4.401	6.41	6.873	6.3	5.041	3.148	4.571	3.264	4.178	3.157	3.652
YDR296W	10.843	6.999	4.247	3.018	3.295	2.641	2.827	3.085	2.604	10.003	9.374	9.011	11.766	6.555	3.833	3.267	3.618	2.468	3.035	2.878	6.886	10.043	9.421	11.094	7.42	5.999	4.353	2.477	2.593	2.6	3.161	3.033	7.184	8.503	8.581	9.839
YDR298C	12.361	12.586	8.646	8.508	7.846	6.164	6.128	4.913	5.171	11.109	9.159	10.952	13.263	10.101	9.77	8.252	5.376	5.812	5.319	5.908	12.979	11.435	11.17	13.834	7.07	8.798	7.094	7.779	6.211	5.528	5.336	8.062	11.78	11.609	7.832	11.841
YDR305C	1.754	1.827	1.686	1.836	1.527	1.59	1.398	1.331	1.117	1.689	1.473	1.285	1.815	2.272	1.846	1.806	1.182	1.61	1.097	1.199	1.509	1.399	1.242	1.566	2.141	2.096	1.972	1.619	1.6	1.586	0.992	1.002	1.454	1.36	1.32	1.577
YDR316W	7.873	3.292	1.758	1.414	1.315	1.123	1.291	1.572	1.275	6.364	7.312	5.981	6.679	2.981	1.869	1.421	1.66	1.352	1.301	1.43	3.365	5.611	5.709	5.542	8.998	2.664	1.735	1.428	1.361	1.437	1.679	1.25	4.157	5.084	5.123	6.039
YDR322C-A	34.642	22.095	19.63	16.161	16.559	14.855	15.399	14.332	14.608	31.789	32.067	25.796	28.936	24.236	19.63	18.961	19.081	13.564	13.324	12.898	27.245	24.863	28.151	25.704	35.523	21.741	20.807	14.795	14.798	16.07	14.661	13.499	27.946	22.367	23.821	27.657
YDR322W	5.543	3.415	1.611	1.287	1.221	1.062	1.094	0.928	2.134	4.957	6.18	5.42	5.28	2.8	1.923	1.177	0.979	1.215	1.258	1.427	2.854	5.164	6.072	5.755	5.495	3.425	1.501	1.384	1.133	0.934	0.984	1.993	4.482	5.12	5.438	5.724
YDR337W	6.529	3.436	2.136	2.198	1.373	1.317	1.375	1.999	2.248	7.092	10.34	8.458	8.662	3.662	2.484	1.831	1.876	2.047	1.573	2.355	2.906	6.774	6.37	5.251	9.512	4.163	2.628	1.945	1.832	1.663	1.114	2.007	5.968	6.98	7.808	8.491
YDR341C	12.143	7.934	11.377	11.667	12.916	13.668	16.248	16.338	35.735	18.231	16.666	14.801	14.111	7.622	11.78	12.9	11.181	13.806	14.34	20.219	25.96	15.456	17.495	14.142	17.591	8.613	11.143	10.472	12.248	13.545	13.425	20.394	19.837	13.215	14.543	15.107
YDR342C	42.041	53.279	54.224	47.885	44.384	42.301	38.678	38.563	36.278	33.41	37.353	37.294	47.278	50.636	51.442	49.106	47.789	38.07	38.086	31.456	40.285	28.859	36.868	32.726	52.562	54.709	51.798	39.563	38.091	41.033	31.16	23.26	38.781	27.597	35.195	37.86
YDR343C	49.312	58.198	53.484	52.738	51.78	46.139	42.846	40.414	43.608	43.71	51.178	40.422	49.96	53.424	54.871	52.285	58.604	41.457	43.283	35.199	41.423	33.285	37.554	39.908	53.264	65.82	58.505	48.565	43.02	45.701	35.132	31.079	40.831	31.595	39.81	45.602
YDR347W	11.401	6.292	2.913	2.697	2.492	2.337	2.684	2.459	2.921	9.163	11.881	7.398	11.519	4.874	3.188	2.96	3.085	2.154	2.495	3.286	5.274	9.665	9.494	9.398	13.747	5.086	3.389	1.773	1.92	1.896	2.49	3.281	6.9	7.694	7.856	8.448
YDR350C	1.263	1.31	1.179	1.166	1.297	1.252	1.172	1.333	0.866	1.029	1.235	0.906	1.277	1.214	1.243	1.394	1.635	1.193	1.19	1.137	1.042	0.989	0.961	0.959	1.632	1.509	1.457	1.213	1.228	1.074	1.378	1.04	1.046	0.878	0.982	1.034
YDR375C	5.613	3.161	1.645	1.211	1.112	1.236	1.388	1.417	0.952	3.063	4.184	3.748	5.586	2.432	1.606	1.227	1.392	1.233	1.209	0.932	1.667	4.055	4.054	5.028	6.122	2.995	1.644	1.011	1.278	1.04	1.009	0.815	2.63	3.158	3.637	4.592
YDR376W	3.847	1.731	1.3	1.236	1.359	1.316	1.494	1.486	1.045	3.243	2.436	2.418	3.524	1.639	1.53	1.477	1.326	1.298	1.339	1.56	2.085	2.998	2.592	2.797	3.363	1.967	1.558	1.285	1.204	1.273	1.241	1.229	2.938	2.393	2.31	2.777
YDR377W	15.747	16.036	14.454	11.051	10.653	8.693	7.26	7.922	6.054	14.007	9.556	12.905	12.29	16.212	14.192	11.411	9.989	11.226	7.655	7.129	11.13	11.575	11.376	11.89	14.118	15.659	11.529	13.245	9.884	10.266	6.641	5.933	13.545	10.305	12.135	11.988
YDR384C	37.385	50.765	49.638	44.912	49.477	44.777	41.678	36.308	15.547	3.636	4.736	4.285	36.094	49.417	45.834	48.471	50.02	35.063	36.178	17.332	6.541	3.144	4.824	5.504	44.961	52.428	52.552	38.918	36.894	37.77	37.022	19.744	4.858	3.452	4.157	6.383
YDR393W	1.485	0.719	0.43	0.393	0.478	0.4	0.425	0.44	0.489	1.352	0.872	1.635	1.203	0.569	0.517	0.497	0.452	0.604	0.515	0.539	1.402	1.593	1.483	1.999	0.915	0.45	0.514	0.625	0.618	0.471	0.453	0.587	1.703	1.661	1.1	1.602
YDR405W	4.54	4.338	3.738	2.84	2.511	2.574	2.576	2.122	2.157	4.166	4.03	3.693	6.536	4.494	3.71	2.908	2.143	2.655	2.334	1.525	4.125	4.244	4.392	4.525	5.516	4.542	2.979	2.222	2.194	2.062	1.897	1.183	4.69	3.623	3.836	4.537
YDR430C	4.482	4.059	2.076	1.696	1.77	1.824	1.804	1.188	0.783	2.97	2.433	2.72	4.228	3.086	2.079	1.291	1.11	1.493	1.304	0.999	2.686	3.535	3.179	3.966	3.274	2.488	1.503	1.614	1.677	1.507	1.278	1.085	2.805	3.555	3.179	3.415
YDR462W	6.295	4.536	3.057	2.7	2.297	2.358	2.41	1.862	1.598	4.589	4.299	4.508	5.92	4.208	2.737	2.887	1.585	2.179	1.513	0.968	4.504	4.627	4.402	5.996	4.535	2.756	2.438	1.932	2.118	2.004	2.114	1.342	4.9	4.37	4.164	4.489
YDR478W	0.574	0.333	0.37	0.421	0.502	0.496	0.577	0.817	2.305	0.85	1.235	1.048	0.527	0.401	0.491	0.438	0.535	0.779	0.603	2.017	0.683	0.864	0.945	1.214	0.799	0.457	0.4	0.452	0.59	0.697	0.622	3.829	0.862	0.799	0.856	0.932
YDR487C	8.085	6.17	5.893	4.92	5.073	5.277	6.499	5.678	4.907	5.952	7.551	5.383	7.257	6.165	5.983	6.065	6.143	4.978	5.618	7.799	4.435	6.517	7.044	7.357	10.988	5.935	5.714	3.922	4.436	4.672	5.379	7.145	4.864	5.517	6.297	7.389
YDR493W	4.322	2.436	1.18	1.184	1.117	1.027	0.748	1.065	1.37	4.982	3.946	4.469	4.243	2.04	1.312	1.227	1.115	1.237	1.026	1.016	3.418	5.008	4.254	4.874	4.164	1.76	1.329	1.143	1.288	1.065	1.165	1.351	4.136	4.469	3.429	4.199
YDR494W	7.846	7.051	3.108	2.909	2.359	2.01	2.157	1.574	1.728	5.527	3.586	7.355	8.239	5.814	4.808	2.769	1.347	2.396	1.815	1.419	3.944	6.336	6.636	7.528	5.545	3.727	2.016	3.316	2.538	1.955	1.765	1.765	5.66	6.323	5.875	6.16
YDR511W	9.449	6.69	4.594	2.949	3.16	3.106	2.406	2.92	1.438	7.859	7.397	7.071	7.274	6.127	4.093	3.345	2.774	3.571	2.656	2.104	3.726	6.699	5.555	7.089	8.088	7.459	3.8	3.839	3.963	3.783	3.063	1.747	5.348	5.82	6.134	7.202
YDR512C	9.187	9.845	6.486	7.567	5.906	7.264	5.478	6.728	3.303	8.435	5.846	5.919	6.608	10.102	10.019	8.267	8.502	8.329	4.925	5.626	4.477	5.489	4.715	5.49	7.048	9.743	9.788	9.739	9.632	9.915	7.286	5.457	5.078	5.23	4.993	6.254
YDR513W	17.445	22.472	19.737	18.71	19.256	18.819	17.596	17.188	4.826	15.857	15.507	10.584	14.375	21.777	21.726	20.584	22.546	19.394	17.429	12.185	12.978	12.258	10.249	10.63	18.591	20.85	23.795	21.068	19.565	20.442	18.387	9.241	14.808	10.622	9.843	11.551
YDR518W	0.605	0.449	0.502	0.488	0.599	0.442	0.54	0.439	0.421	1.672	1.438	0.665	0.589	0.534	0.501	0.545	0.641	0.446	0.518	0.468	0.682	1.353	0.692	0.574	0.679	0.625	0.54	0.531	0.505	0.607	0.394	0.324	0.888	1.238	0.659	0.642
YDR529C	39.669	38.002	34.867	29.754	24.424	26.621	25.523	22.415	18.845	38.92	33.1	32.14	38.347	39.205	33.866	31.881	18.465	19.386	16.995	19.528	41.065	26.423	30.835	33.06	29.857	27.889	32.268	23.454	24.926	25.083	20.438	22.281	35.63	25.995	28.678	29.269
YDR538W	1.61	1.188	1.865	2.074	2.193	2.535	2.503	2.004	2.039	1.207	1.422	1.161	2.375	1.38	1.727	2.139	1.628	2.168	2.194	1.3	1.354	1.464	1.165	1.121	1.901	1.408	1.55	1.566	1.729	1.804	1.936	1.079	1.656	1.194	1.209	1.364
YEL017C-A	25.7	15.96	18.539	25.954	35.266	36.095	34.688	35.175	46.157	32.166	32.175	34.695	23.901	16.958	19.986	28.378	27.504	29.418	28.252	39.626	38.137	27.588	37.524	32.671	30.855	14.551	17.294	19.277	28.939	31.059	40.227	57	31.768	26.734	31.458	29.17
YEL020W-A	14.167	6.877	4.228	3.802	2.98	3.16	3.693	4.112	4.041	11.584	15.432	12.899	11.187	8.208	6.045	5.265	4.247	5.447	4.254	5.938	3.853	9.255	8.444	9.091	13.766	7.143	4.252	6.383	6.55	6.347	4.239	4.46	5.697	9.424	11.288	12.075
YEL024W	35.114	30.565	29.76	21.382	23.079	20.075	22.119	20.42	15.326	30.17	27.93	26.956	35.944	31.361	29.35	24.655	20.043	18.43	17.089	12.811	37.157	25.687	30.043	27.786	40.748	30.263	27.543	19.32	17.212	18.29	18.512	11.525	30.708	22.492	26.914	28.957
YEL039C	1.23	2.423	1.286	1.631	1.077	1.885	1.866	1.155	0.356	0.934	0.437	0.57	0.661	2.588	1.523	0.913	1.676	2.016	1.524	0.906	1.641	0.438	0.177	0.369	0.781	3.651	1.919	2.562	2.702	2.789	1.424	0.544	0.835	0.6	0.391	0.859
YEL047C	3.095	4.031	3.06	2.865	3.123	2.647	2.995	2.574	1.697	3.028	3.362	2.154	2.731	3.677	2.88	3.145	2.408	2.481	2.396	2.565	2.174	3.794	3.644	2.839	3.172	4.748	3.701	2.619	2.27	2.464	2.99	3.319	3.018	3.156	2.939	2.996
YEL050C	8.217	3.683	1.847	1.508	1.974	1.408	1.446	1.305	2.294	6.907	7.387	6.507	7.429	3.556	2.106	1.741	1.496	1.482	1.503	1.932	3.903	6.918	7.322	6.461	9.081	3.314	1.521	1.793	1.523	1.53	1.492	2.258	5.216	6.943	6.803	7.296
YEL052W	9.114	8.553	5.372	4.927	4.68	4.441	4.262	4.088	2.856	6.961	6.419	4.823	8.902	6.744	5.688	4.921	4.405	3.828	3.758	2.538	5.122	6.31	6.694	5.994	11.16	6.598	5.301	3.773	3.474	3.314	4.613	2.487	6.474	5.006	4.491	5.914
YEL059C-A	2.236	2.869	3.455	3.69	3.77	3.663	3.256	3.171	2.547	2.406	1.769	2.072	2.458	2.675	4.12	3.693	3.254	3.812	2.788	2.877	2.453	2.134	2.402	2.07	1.783	2.996	2.928	2.878	3.147	3.047	3.24	2.958	2.563	1.778	1.962	2.073
YER004W	20.507	37.927	29.268	42.702	37.772	36.526	43.223	34.864	7.695	10.272	13.816	13.38	26.654	33.947	39.481	39.444	32.055	31.473	32.132	22.776	7.874	12.078	15.266	12.799	29.77	36.331	30.943	26.743	31.662	28.308	31.805	16.198	9.055	10.012	12.093	13.632
YER014W	2.207	2.639	2.401	2.426	2.503	2.632	2.865	2.801	0.872	1.723	1.926	1.252	2.032	2.567	2.578	3.016	2.916	2.253	2.334	2.769	0.811	1.56	1.47	1.468	2.846	2.723	2.775	2.184	2.338	2.646	2.492	2.337	1.038	1.406	1.237	1.543
YER017C	9.017	9.228	6.032	6.015	7.01	5.827	6.113	4.742	4.562	7.354	8.08	6.054	10.131	7.944	6.889	6.417	6.674	5.21	5.112	3.036	7.323	6.696	8.534	6.91	9.574	7.13	7.012	5.218	5.163	5.081	6.488	3.48	7.934	5.527	6.534	7.488
YER024W	20.33	29.257	16.566	18.031	18.716	15.111	11.612	7.825	2.977	6.187	8.158	8.753	22.977	31.824	28.044	19.459	15.114	13.456	7.588	3.459	6.481	7.491	8.292	7.782	17.247	30.275	22.607	17.003	17.285	13.659	9.696	3.651	5.503	7.612	7.376	7.91
YER032W	1.309	1.807	1.869	1.814	1.508	1.465	1.252	1.007	1.061	1.221	2.323	2.365	2.242	2.388	1.929	1.789	1.31	1.511	1.126	1.257	0.749	1.909	2.443	2.042	2.07	1.769	1.057	1.458	1.498	1.41	1.374	1.14	1.212	1.815	2.145	2.122
YER048W-A	6.156	5.741	2.843	3.389	1.875	2.48	2.671	2.438	2.654	3.528	3.584	4.346	2.575	6.017	4.449	3.138	2.224	3.698	2.598	2.673	1.745	3.197	3.655	3.466	3.543	5.843	4.43	4.547	4.167	3.681	2.801	3.315	3.097	2.678	3.696	3.665
YER050C	6.135	5.023	3.115	2.19	1.715	1.941	1.891	1.48	1.412	5.658	4.424	4.703	5.455	4.208	3.055	2.277	1.856	2	1.49	1.766	3.273	4.648	4.559	5.626	5.998	4.125	2.373	2.621	2.277	2.31	1.772	1.816	4.698	4.924	3.695	5.301
YER053C	6.99	10.069	4.437	5.843	6.586	6.731	4.932	3.644	1.16	4.383	4.791	4.336	8.398	8.748	6.195	6.295	4.3	4.867	4.184	1.724	5.888	5.904	4.673	5.683	5.797	10.03	6.99	5.029	4.97	4.687	5.075	1.807	5.029	5.411	3.395	5.184
YER058W	5.358	3.029	0.85	1.008	0.947	0.879	0.477	0.812	0.354	4.942	4.863	5.009	6.509	2.847	0.946	1.032	0.531	0.878	0.465	0.597	2.429	4.836	6.05	5.434	4.341	1.331	0.803	0.925	0.975	0.918	0.586	0.403	3.38	5.185	5.366	5.722
YER061C	0.535	0.393	0.437	0.611	0.615	0.634	0.78	0.817	1.332	0.956	0.874	0.686	0.894	0.436	0.541	0.63	0.533	0.694	0.798	1.968	0.895	0.939	0.984	0.721	0.866	0.48	0.207	0.541	0.564	0.655	0.89	2.916	0.995	0.805	0.78	0.806
YER069W	7.407	10.068	17.8	18.034	23.526	26.901	27.868	23.728	17.913	9.584	10.763	8.969	9.292	10.113	19.128	20.708	28.496	26.631	28.915	18.681	12.666	8.794	9.953	8.671	12.94	16.824	23.309	17.153	23.447	25.83	29.007	17.586	9.731	7.346	9.436	9.87
YER070W	5.824	1.824	1.556	0.973	0.813	0.883	1.135	1.304	1.869	27.437	14.652	9.615	5.654	1.677	1.229	0.832	0.957	0.824	1.124	1.362	11.266	18.217	13.523	9.383	6.505	2.443	1.452	0.655	0.65	0.599	0.856	0.816	16.763	11.527	9.814	8.746
YER073W	3.645	3.2	4.52	4.151	6.73	7.663	8.306	7.024	8.864	5.613	5.645	5.172	3.479	3.475	4.957	4.971	5.297	7.974	8.826	14.897	5.201	5.025	6.415	5.465	3.86	3.763	4.647	6.121	6.676	8.633	10.693	19.672	5.173	4.904	5.981	6.327
YER077C	0.747	0.528	0.255	0.294	0.334	0.417	0.374	0.412	0.39	0.411	0.473	0.771	0.498	0.401	0.44	0.297	0.241	0.447	0.313	0.536	0.27	0.531	0.857	0.737	0.595	0.437	0.281	0.406	0.491	0.409	0.536	0.849	0.37	0.642	0.592	0.627
YER078C	1	0.883	0.46	0.397	0.32	0.407	0.507	0.306	0.426	0.608	0.54	0.745	0.806	0.576	0.465	0.412	0.266	0.409	0.28	0.263	0.455	0.686	0.755	0.736	0.74	0.742	0.419	0.546	0.438	0.337	0.251	0.361	0.671	0.669	0.464	0.843
YER086W	4.705	3.936	3.766	5.33	4.343	8.804	7.568	7.182	17.914	5.9	4.223	6.017	4.419	3.135	5.35	6.168	4.426	7.222	6.272	11.711	10.282	5.45	7.043	8.382	2.431	1.859	5.452	5.867	6.587	6.315	5.498	18.869	6.086	6.528	7.832	7.147
YER087W	2.595	2.088	0.715	0.783	0.692	0.783	1.004	0.82	0.7	2.039	2.04	1.98	2.532	1.557	0.929	1.057	0.755	0.607	0.57	0.796	1.522	2.315	2.076	2.597	1.78	0.989	1.055	0.739	0.739	0.779	0.616	0.708	1.597	2.306	2.095	2.6
YER096W	0.191	0.635	1.213	1.445	2.424	2.623	3.009	3.352	0.769	0.364	0.175	0.145	0.22	0.5	1.134	1.791	1.848	2.505	2.655	2.093	0.57	0.162	0.097	0.153	0.267	0.847	1.311	1.716	2.013	2.704	2.752	1.738	0.4	0.131	0.109	0.141
YER141W	21.053	22.837	15.123	13.286	13.359	12.042	12.312	10.661	3.361	13.414	12.256	13.074	19.71	21.534	15.781	15.014	10.763	9.957	9.635	7	12.157	10.961	14.739	14.755	21.37	19.142	16.549	10.92	10.794	10.675	11.774	5.666	12.312	9.41	11.25	13.312
YER154W	4.909	2.792	3.132	3.151	3.512	2.971	2.059	1.65	4.762	5.235	7.253	5.65	8.933	3.753	2.639	3.314	1.586	2.444	1.422	3.175	4.046	6.193	6.058	4.543	7.02	3.568	2.474	2.374	2.489	2.364	2.539	4.953	6.81	5.789	6.104	6.59
YER168C	1.086	0.924	0.514	0.555	0.593	0.575	0.696	0.908	3.254	1.826	1.341	1.461	1	1.04	0.948	0.594	0.61	0.762	0.719	1.613	1.72	1.511	1.268	1.22	1.497	1.008	0.784	0.596	0.664	0.633	0.745	2.511	1.852	1.238	1.245	1.462
YER170W	2.932	1.903	0.964	0.777	0.824	0.642	0.639	0.717	0.355	2.15	2.186	1.727	2.914	1.889	1.2	0.958	0.662	0.633	0.621	0.208	1.248	2.261	2.045	1.633	3.8	1.856	1.052	0.652	0.646	0.743	0.798	0.187	1.623	2.152	1.856	1.741
YER178W	22.628	29.092	28.188	23.013	20.519	19.359	21.925	19.867	12.356	15.65	15.977	15.327	21.791	23.828	24.585	19.624	21.916	17.156	17.269	15.553	10.929	15.801	17.267	17.681	16.16	29.445	23.798	19.514	18.981	14.871	21.244	16.923	14.271	14.269	14.402	16.98
YER182W	6.183	8.995	2.283	2.99	3.086	3.272	2.629	2.268	0.879	4.151	3.749	4.542	5.289	7.734	3.475	3.68	2.542	2.946	2.217	1.357	3.217	4.644	4.053	5.326	3.039	5.897	2.75	2.788	3.221	2.473	1.942	1.131	3.133	4.6	4.213	4.411
YER183C	2.617	2.763	1.386	2.207	2.101	2.024	1.873	1.945	4.225	3.308	1.969	2.753	2.063	2.681	2.698	2.86	1.463	2.264	1.557	2.743	3.763	2.934	2.933	3.279	1.578	1.502	2.425	2.207	2.64	2.266	1.535	4.392	2.931	2.81	2.978	2.934
YFL022C	1.472	0.802	0.577	0.954	1.222	1.329	1.356	1.925	10.098	4.083	2.935	3.105	1.716	0.75	1.028	1.009	1.051	1.196	1.349	5.521	6.306	3.479	3.441	4.326	1.136	0.475	0.748	0.942	1.068	1.154	1.538	11.29	3.971	3.192	3.481	3.223
YFL027C	1.581	1.662	1.418	1.465	1.625	1.551	2.042	2.091	0.898	1.563	1.648	1.316	1.434	1.54	1.718	1.451	1.648	1.636	1.834	1.99	1.165	1.338	1.226	1.062	1.346	1.548	1.637	1.72	1.838	1.629	2.121	1.977	1.368	1.221	1.053	1.2
YFL030W	39.014	38.01	25.242	23.576	23.875	22.547	23.232	22.333	4.063	29.576	38.594	27.262	41.617	37.031	25.733	25.87	17.342	17.236	18.793	13.95	18.518	25.753	31.02	27.383	51.316	39.185	20.316	16.993	15.749	17.196	21.671	14.299	28.074	23.038	25.749	32.487
YFL036W	7.131	5.391	2.709	3.075	3.015	3.381	3.088	3.58	4.283	7.16	7.068	5.216	6.54	4.648	4.34	4.103	3.268	3.667	3.034	2.921	3.674	6.072	5.627	5.602	8.783	5.246	3.404	3.911	3.538	3.631	4.085	3.598	5.757	5.342	4.904	5.773
YFR011C	7.04	6.222	2.709	2.786	2.254	2.48	2.109	2.113	2.481	6.086	6.685	6.662	6.015	4.906	3.658	2.033	2.079	2.09	2.212	3.022	5.315	6.044	7.185	5.588	5.199	3.092	3.604	2.696	2.337	2.009	1.857	3.501	5.426	6.604	7.72	7.737
YFR033C	26.381	33.595	31.715	20.727	17.725	14.798	14.096	11.478	9.299	22.526	28.064	23.521	27.541	28.873	28.339	16.928	16.398	13.596	11.916	8.867	25.046	19.598	26.021	26.432	35.722	37.486	23.097	16.502	13.366	11.98	14.832	9.705	26.078	17.622	20.721	25.481
YFR044C	13.175	22.118	8.79	14.843	13.306	14.364	11.077	12.087	5.976	9.247	7.971	10.616	12.449	20.386	13.385	15.579	8.629	9.702	9.387	6.995	9.573	10.531	12.611	9.131	10.266	13.756	16.686	12.373	12.534	10.305	7.206	10.923	8.123	10.519	11.708	13.248
YFR045W	2.561	2.675	1.481	1.659	1.7	1.459	1.194	1.098	0.242	2.312	2.591	1.938	3.661	2.828	1.477	2.219	0.883	1.318	0.897	0.772	1.966	2.877	2.344	2.277	1.962	2.602	1.278	1.256	1.246	1.176	1.537	0.52	2.693	2.511	2.139	2.54
YFR049W	14.065	10.588	9.798	9.693	9.334	8.01	7.21	6.754	2.167	12.863	14.484	11.903	13.144	12.762	12.185	10.362	8.433	9.406	6.883	5.33	9.419	10.039	10.698	10.337	12.702	13.101	10.795	9.871	9.3	8.48	8.046	4.025	11.108	10.265	11.328	11.365
YGL008C	20.026	9.317	17.287	16.163	14.112	11.108	12.289	11.301	41.958	23.632	25.729	21.627	23.449	11.567	12.03	18.029	9.634	11.005	11.204	29.653	20.304	19.402	21.286	19.198	25.657	13.399	9.466	12.845	10.028	9.735	18.537	36.07	20.311	19.228	22.811	22.765
YGL018C	1.758	1.362	0.862	0.746	0.6	0.869	0.767	0.937	0.676	1.016	1.887	1.411	1.016	1.251	0.812	0.588	0.814	0.787	1.139	1.509	0.863	1.384	1.483	1.398	1.546	1.025	0.602	0.723	0.751	0.674	1.221	1.697	0.922	1.39	1.31	1.378
YGL057C	2.293	1.79	1.558	1.172	1.512	1.082	1.309	1.41	1.169	1.814	2.572	1.723	1.925	1.423	1.369	0.724	0.964	1.365	1.62	1.684	1.003	1.895	2.241	1.726	2.684	1.245	0.986	1.357	1.084	1.292	1.777	2.061	1.608	1.838	1.763	2.179
YGL059W	1.465	1.51	2.016	1.344	1.577	1.863	1.748	1.739	0.343	0.771	1.183	0.873	0.956	1.408	1.998	1.021	2.23	2.758	2.746	0.726	0.309	0.974	0.807	0.815	1.183	2.011	1.501	2.392	2.057	2.493	2.182	0.543	0.564	0.954	0.749	1.168
YGL064C	1.67	0.542	0.201	0.322	0.273	0.394	0.375	0.532	1.467	1.527	1.839	1.593	1.535	0.435	0.526	0.282	0.303	0.564	0.548	0.793	1.239	1.55	1.767	1.923	2.123	0.736	0.455	0.359	0.312	0.397	0.619	0.988	1.715	1.336	1.533	1.684
YGL068W	16.024	6.926	2.568	1.784	1.679	1.43	1.237	1.916	2.183	9.638	15.901	12.725	14.01	5.899	2.805	2.295	1.894	1.995	1.572	1.935	4.679	10.535	12.672	10.457	19.066	9.015	2.337	1.928	1.836	1.779	1.796	1.48	5.597	9.035	11.39	11.564
YGL080W	11.069	19.259	11.094	12.872	11.479	11.019	9.533	6.359	4.633	5.243	4.586	4.296	9.008	18.78	16.028	11.01	6.819	8.418	10.48	5.221	4.84	3.696	3.87	2.608	12.852	12.408	12.133	11.763	10.477	10.235	12.598	5.342	3.237	3.969	3.873	4.036
YGL104C	0.847	0.711	0.549	0.789	0.733	0.974	0.787	0.747	0.159	0.496	0.587	0.32	0.651	0.719	0.835	0.832	0.658	0.824	0.802	0.461	0.218	0.589	0.562	0.247	0.617	0.889	0.62	0.701	0.76	0.706	0.785	0.299	0.444	0.513	0.389	0.313
YGL107C	8.758	3.613	2.823	2.768	2.842	2.406	2.323	1.936	3.559	8.043	9.478	7	9.435	4.064	3.156	3.136	1.992	2.374	1.778	2.603	4.305	6.526	6.557	6.501	10.687	6.086	2.385	1.955	2.449	2.341	2.714	2.769	5.436	5.528	6.442	7.463
YGL119W	0.926	0.649	0.413	0.485	0.571	0.55	0.545	0.697	0.556	0.833	1.121	0.966	0.839	0.58	0.527	0.371	0.562	0.558	0.605	1.191	0.518	0.897	0.858	0.766	1.28	0.645	0.421	0.51	0.614	0.489	0.748	1.874	0.525	0.942	0.828	0.983
YGL125W	12.334	7.043	11.308	9.269	10.3	10.085	10.302	7.966	11.536	13.41	19.363	12.197	12.964	7.592	10.72	9.782	8.726	8.9	9.438	8.093	18.945	12.194	15.719	11.912	17.164	7.895	9.716	7.428	7.488	8.21	10.18	12.206	13.588	10.921	12.689	13.702
YGL129C	2.347	1.121	0.425	0.412	0.378	0.443	0.361	0.393	0.546	1.539	2.519	1.734	1.54	0.984	0.709	0.517	0.392	0.592	0.439	0.523	0.507	1.792	1.833	1.509	2.098	1.289	0.562	0.831	0.447	0.429	0.359	0.553	1.291	2.138	1.859	1.982
YGL143C	2.588	1.738	0.47	0.776	0.873	0.681	0.659	0.561	1.059	3.073	4.202	3.338	2.203	1.799	0.748	0.845	0.557	0.709	0.659	0.607	1.67	2.408	3.345	3.37	2.12	1.308	0.798	0.806	0.807	0.705	0.505	0.862	2.336	3.141	3.494	3.548
YGL187C	29.48	26.334	22.992	20.055	22.066	18.979	19.251	17.684	8.393	23.196	25.08	22.585	24.351	26.258	24.042	16.761	19.918	15.47	17.441	12.576	22.917	20.219	22.939	21.382	37.407	25.031	18.758	17.76	17.608	16.691	21.17	14.216	21.873	19.76	20.351	23.358
YGL191W	23.448	21.726	22.306	17.664	19.42	14.673	15.564	13.21	8.592	17.213	21.731	17.058	19.294	23.14	21.005	18.094	16.03	14.324	13.222	9.342	12.558	14.194	17.819	17.689	29.337	18.056	16.794	15.8	15.083	14.31	16.698	9.82	15.731	13.885	16.77	20.035
YGL219C	3.236	3.929	3.499	2.642	2.545	2.602	2.528	1.934	1.424	2.74	3.103	2.498	3.555	3.892	3.095	1.973	2.502	2.297	2.451	1.444	2.583	3.041	2.834	2.555	4.336	2.879	2.21	2.249	2.252	2.137	2.863	1.639	3.148	2.713	2.251	2.952
YGL226W	3.125	2.138	1.788	1.263	1.339	1.251	1.258	1.717	1.414	3.925	3.542	2.889	2.862	2.207	1.819	1.465	1.269	1.409	1.21	0.611	2.095	2.916	2.8	2.173	4.62	1.996	1.555	1.378	1.379	1.389	1.52	0.875	2.47	2.462	2.523	2.707
YGL236C	4.338	1.218	0.452	0.558	0.51	0.435	0.658	0.768	2.156	3.863	4.998	3.423	4.729	0.932	0.585	0.557	0.543	0.751	0.915	1.276	3.151	4.263	4.409	3.886	3.885	1.265	0.507	0.388	0.5	0.596	1.089	1.422	3.393	3.011	3.284	3.812
YGL240W	0.205	0.158	0.17	0.314	0.324	0.355	0.462	0.333	0.3	0.211	0.231	0.18	0.207	0.172	0.216	0.508	0.25	0.476	0.4	0.702	0.255	0.295	0.215	0.168	0.206	0.138	0.212	0.234	0.417	0.436	0.677	0.493	0.254	0.279	0.228	0.214
YGR008C	23.095	38.765	33.522	29.529	29.467	25.886	22.004	18.529	6.247	18.973	20.275	13.714	17.719	36.357	36.185	17.624	33.491	30.862	23.623	7.729	9.952	16.39	12.283	9.661	28.928	41.289	29.865	36.344	30.742	29.092	26.003	9.041	15.57	15.388	10.718	12.245
YGR015C	1.015	1.131	0.783	0.862	0.716	0.724	0.598	0.676	0.46	0.761	0.916	0.618	0.789	1.013	1.033	0.623	0.73	0.758	0.856	0.452	0.602	0.698	0.616	0.756	1.07	1.069	0.764	0.899	0.754	0.608	0.957	0.377	0.587	0.616	0.665	0.674
YGR021W	2.933	1.431	0.409	0.499	0.521	0.401	0.627	0.636	0.642	2.631	3.445	1.913	1.98	1.409	0.763	0.672	0.363	0.455	0.558	0.572	2.054	2.008	2.217	2.709	2.625	1.484	0.632	0.382	0.382	0.442	0.715	0.515	2.077	2.325	2.073	2.443
YGR028W	5.308	2.234	2.016	1.66	1.893	1.55	1.667	1.818	1.229	5.223	4.758	3.785	4.723	2.73	2.367	2.11	2.437	1.982	1.558	1.204	3.181	4.12	3.481	3.449	6.392	3.598	1.899	1.945	2.096	1.972	1.988	0.755	4.176	3.412	3.362	3.496
YGR029W	5.208	5.113	3.443	3.484	2.833	3.26	3.116	2.765	2.62	4.952	4.819	4.183	5.268	5.549	5.032	3.994	3.63	3.94	2.654	2.113	2.893	3.583	4.097	3.494	7.366	7.199	2.981	3.572	3.483	3.585	3.716	1.979	4.322	3.568	3.606	3.787
YGR031W	4.64	3.956	4.459	3.542	3.744	3.383	3.647	3.32	1.574	2.39	2.712	2	4.66	3.627	4.755	4.603	4.411	3.396	3.146	2.575	2.257	2.318	2.623	2.35	5.596	6.699	4.123	3.15	3.224	2.977	4.015	1.315	2.064	1.935	2.304	2.592
YGR033C	3.99	5.153	4.729	4.867	5.081	5.234	4.997	4.912	4.008	3.455	3.325	2.229	3.654	5.143	6.229	5.123	5.196	5.843	4.809	3.881	2.862	2.748	2.269	1.956	5.12	6.75	6.408	5.644	5.004	5.392	6.301	2.742	3.214	2.305	2.349	2.337
YGR049W	2.296	3.235	2.931	2.522	2.804	3.183	3.639	3.383	2.516	2.306	2.775	1.866	2.158	3.198	3.405	2.614	3.039	2.455	3.053	3.565	3.829	2.025	2.251	2.419	2.861	3.334	2.29	2.04	2.333	2.371	3.859	3.543	2.722	1.675	1.717	1.834
YGR062C	4.209	2.324	2.251	2.21	2.277	2.209	2.47	2.343	2.562	7.152	7.095	3.191	4.528	2.399	2.186	2.507	2.315	2.019	2.259	2.623	4.102	5.419	4.605	3.831	5.637	3.163	1.863	1.504	1.688	2.016	2.514	2.204	5.227	4.14	3.558	3.718
YGR076C	7.396	3.372	1.812	1.525	1.525	1.303	1.356	1.403	2.149	6.444	8.772	6.686	6.092	3.211	2.071	1.634	1.765	1.606	1.364	1.905	2.759	5.834	6.592	5.252	9.832	2.546	1.579	1.696	1.619	1.775	1.631	2.55	5.184	5.891	7.125	7.395
YGR082W	9.317	6.543	4.115	3.736	3.004	3.154	3.093	3.418	5.707	10.066	12.162	8.893	9.47	5.469	4.193	2.494	2.99	3.089	3.256	4.097	7.646	9.87	10.068	9.324	12.863	5.057	2.458	3.392	3.018	2.667	4.308	6.796	8.445	8.945	8.533	9.081
YGR084C	2.213	1.306	0.607	0.408	0.402	0.294	0.324	0.403	0.499	1.757	2.507	1.816	1.258	1.111	0.537	0.362	0.437	0.383	0.584	0.367	0.583	1.572	1.814	1.617	1.375	1.369	0.399	0.757	0.455	0.227	0.52	0.393	0.784	1.721	1.767	1.8
YGR094W	6.621	3.853	4.19	4.214	4.69	4.28	4.61	4.179	9.594	7.954	7.148	6.724	6.177	4.525	5.012	5.035	3.92	5.051	4.032	6.106	8.872	6.369	7.618	5.941	8.046	4.864	2.587	4.126	4.295	4.708	6.078	8.674	7.023	6.648	6.784	6.592
YGR096W	0.546	0.338	0.484	0.439	0.561	0.55	0.54	0.56	0.676	0.549	0.594	0.437	0.432	0.38	0.555	0.494	0.663	0.567	0.635	0.918	0.28	0.371	0.56	0.475	0.514	0.463	0.342	0.425	0.466	0.515	0.607	1.036	0.429	0.41	0.483	0.517
YGR101W	4.884	3.954	3.042	2.913	2.762	2.838	3.338	3.086	2.197	7.407	5.567	4.529	6.121	4.468	3.926	3.484	3.282	2.915	2.729	2.554	6.718	6.016	4.836	4.146	8.255	4.846	3.388	2.94	2.692	2.838	3.99	2.26	7.418	4.865	4.164	4.836
YGR112W	2.47	2.013	1.464	1.031	1.229	1.115	1.393	1.321	0.093	1.619	2.648	1.621	2.643	1.603	1.326	0.814	1.05	1.095	1.243	0.623	0.981	2.18	1.924	1.762	3.197	1.721	1.121	1.272	1.045	1.164	1.465	0.349	1.397	2.1	1.626	1.916
YGR132C	8.647	8.854	6.591	5.346	4.214	4.737	4.974	4.276	1.586	6.244	7.402	5.961	6.916	8.089	6.49	6.313	5.716	5.731	4.642	3.259	3.386	5.988	5.099	5.429	11.272	12.497	5.916	5.613	5.633	5.537	5.157	1.446	4.162	5.406	5.44	5.195
YGR147C	4.309	2.792	1.154	2.099	1.669	2.255	2.254	2.526	2.639	4.1	5.011	3.558	2.955	3.097	2.321	1.84	2.504	2.198	2.535	2.312	2.539	3.499	3.034	3.621	4.342	3.337	1.924	2.244	2.542	1.999	3.176	2.423	2.905	3.166	2.852	3.346
YGR150C	2.022	1.324	0.932	0.682	0.846	0.686	0.949	0.634	0.953	1.492	1.946	1.509	0.939	1.285	0.971	0.765	0.6	0.615	0.779	0.528	0.89	1.553	1.458	0.74	1.845	1.109	0.73	0.861	0.777	0.563	0.944	1.042	1.14	1.849	1.234	1.455
YGR155W	14.578	8.179	6.739	10.403	12.712	10.718	10.816	9.638	27.113	14.978	19.543	13.659	10.216	8.478	8.383	12.152	6.051	9.553	9.981	21.011	17.662	12.676	16.188	16.158	15.875	7.689	9.011	10.118	10.133	11.026	12.788	22.132	17.164	13.115	15.569	15.154
YGR165W	6.323	2.326	1.098	1.065	1.089	1.05	1.463	1.308	1.898	6.102	6.855	4.478	5.495	2.186	1.477	1.156	1.057	1.199	1.057	1.441	2.826	5.244	4.311	4.245	8.222	3.057	1.464	0.996	1.099	1.169	1.508	1.244	3.257	4.853	4.131	4.57
YGR169C	1.823	0.866	0.67	0.717	0.731	0.723	0.833	1.13	3.182	2.451	2.721	1.729	1.681	0.933	0.859	0.63	0.711	0.641	0.884	2.125	1.487	1.947	2.16	1.837	2.392	1.127	0.527	0.689	0.595	0.684	0.872	3.047	2.113	1.585	1.518	1.726
YGR171C	2.474	1.558	1.024	0.829	0.966	1.061	0.821	0.888	0.499	1.954	2.653	2.076	2.183	1.366	1.402	0.822	0.968	1.126	0.964	0.587	0.699	2.095	2.422	1.62	3.093	1.922	0.947	1.195	1.279	1.172	1.021	0.649	1.682	2.068	1.991	2.287
YGR174C	6.6	7.068	3.882	3.103	2.379	2.775	3.057	2.699	0.817	3.561	5.283	4.24	6.282	6.242	4.422	3.444	3.543	3.189	2.83	1.224	1.374	3.483	4.237	3.525	9.492	5.889	3.104	3.307	2.989	2.545	2.575	0.831	2.565	3.239	3.695	4.56
YGR180C	17.254	22.42	19.26	17.793	23.051	23.46	24.654	23.397	18.001	15.006	18.771	12.307	14.296	21.643	18.086	17.547	20.404	19.482	23.999	19.366	12.945	14.641	14.261	12.173	19.774	19.144	11.114	16.602	19.921	19.19	28.93	24.193	11.885	13.156	11.228	12.135
YGR181W	15.267	12.453	8.135	6.161	5.861	5.985	7.424	6.087	7.369	12.027	15.433	9.502	15.231	10.239	7.233	7.304	6.245	4.759	6.072	6.418	10.83	11.754	13.131	11.781	18.085	11.972	5.204	4.226	4.487	4.047	7.46	7.634	10.414	8.958	9.289	10.605
YGR193C	5.678	7.101	6.081	5.48	5.355	4.777	4.567	3.539	2.427	3.953	4.797	3.745	6.793	6.934	7.358	6.372	4.014	5.002	3.752	3.47	2.926	4.071	5.317	4.001	8.024	9.973	3.87	3.78	4.062	3.458	5.265	2.524	4.547	3.748	3.7	3.904
YGR204W	15.69	6.428	7.208	7.133	7.283	8.268	9.022	9.766	23.128	19.179	21.374	15.745	16.194	6.956	8.571	8.267	8.146	7.111	8.481	13.054	26.482	14.852	18.016	14.229	19.934	10.705	7.421	6.037	6.596	7.097	9.449	22.004	21.604	12.71	14.726	16.272
YGR207C	1.924	1.212	0.672	0.691	0.658	0.55	0.719	0.904	1.6	2.333	2.683	2.366	1.974	1.105	0.849	0.777	0.781	0.747	0.791	1.052	1.033	1.723	1.948	1.228	2.716	1.157	0.543	0.966	0.563	0.632	0.782	1.443	1.875	1.937	2.007	2.418
YGR215W	4.436	2.481	1.331	0.82	0.871	0.84	0.805	0.71	1.166	3.506	5.629	4.156	1.759	2.115	1.152	0.895	0.847	0.814	1.028	1.187	1.29	3.012	3.254	1.482	3.021	2.063	0.75	1.131	0.834	0.726	1.153	1.298	1.929	3.436	3.605	3.717
YGR220C	12.595	7.244	3.822	3.547	4.126	2.904	3.993	3.594	4.567	10.533	13.433	7.747	3.279	6.392	3.886	4.707	2.834	2.171	3.622	3.078	9.211	8.916	8.266	11.208	12.263	5.424	4.382	2.782	2.868	3.035	3.316	2.24	8.404	7.999	8.089	9.095
YGR231C	13.843	13.092	7.948	8.232	8.535	8.473	8.412	7.981	3.653	13.012	14.927	10.055	13.323	11.502	10.735	8.993	8.001	9.45	8.159	6.263	7.632	12.009	10.236	9.892	18.117	15.266	8.423	8.91	8.185	8.395	10.176	3.545	9.344	10.713	10.645	11.854
YGR234W	33.102	16.733	14.173	13.126	11.343	12.259	13.148	16.114	31.631	33.629	38.644	26.564	30.145	19.505	17.59	14.929	13.056	13.511	15.825	19.027	23.135	23.772	30.759	19.442	43.744	28.31	16.23	13.834	11.15	12.611	16.283	25.834	28.118	22.445	27.815	29.789
YGR243W	44.436	49.606	46.695	35.659	32.053	28.92	25.512	19.146	7.231	15.916	18.105	16.564	32.189	52.426	40.419	36.029	36.038	24.384	20.775	8.733	16.89	11.973	14.153	12.987	55.265	52.716	26.389	30.21	30.321	25.164	26.958	9.058	16.255	11.432	13.146	17.224
YGR244C	28.604	34.057	20.931	18.615	17.852	16.79	16.186	16.09	4.414	15.323	18.878	12.216	25.096	30.075	20.3	17.466	15.774	12.781	13.916	11.134	9.366	11.391	11.099	13.13	33.593	27.514	18.34	16.384	15.192	14.061	19.634	11.504	12.368	11.428	11.609	15.279
YGR255C	4.404	3.328	3.533	3.228	2.99	2.838	2.762	2.296	0.708	2.702	3.326	2.166	4.039	3.987	2.931	4.136	2.913	3.454	2.307	3.43	1.763	2.4	2.393	2.256	5.342	5.418	3.587	3.463	3.282	2.782	3.7	2.588	1.969	2.268	2.28	2.892
YGR257C	5.135	1.988	2.515	2.391	1.877	2.202	2.414	2.526	2.617	5.186	5.49	4.444	5.228	2.708	2.883	2.582	1.555	2.587	2.237	2.457	3.483	4.492	4.714	4.268	5.474	4.452	1.611	1.548	1.707	1.91	3.007	2.119	3.755	3.663	4.082	4.202
YHL004W	5.963	3.05	0.719	1.163	1.612	0.918	1.219	1.127	1.277	3.372	6.713	3.129	4.899	2.867	1.133	1.195	0.982	0.609	1.335	1.298	2.984	4.072	4.302	4.871	4.632	2.405	1.242	1.079	1	0.75	0.688	0.942	3.181	4.79	4.602	4.193
YHL014C	1.267	0.548	0.318	0.312	0.351	0.275	0.512	0.379	0.173	1.12	1.726	1.479	0.778	0.658	0.366	0.384	0.268	0.435	0.31	0.415	0.39	1.213	1.089	1.013	1.015	0.354	0.231	0.28	0.314	0.28	0.555	0.384	0.589	1.25	1.412	1.629
YHL021C	7.654	9.941	5.606	3.929	3.16	2.682	1.807	1.617	0.688	5.985	5.355	3.055	6.108	7.993	5.789	4.01	2.986	3.133	2.456	0.503	3.185	4.413	2.996	1.677	8.9	13.351	3.378	5.208	3.303	2.572	2.45	0.525	5.385	4.119	2.89	3.962
YHL032C	17.831	21.585	23.109	16.593	14.651	10.745	8.546	6.241	1.988	6.924	6.392	5.487	19.434	22.074	22.463	16.865	13.532	11.617	6.717	4.38	5.665	5.956	6.528	6.981	26.635	30.279	14.347	15.365	12.465	9.195	9.79	3.124	7.402	6.168	6.193	10.158
YHR001W-A	25.103	23.017	25.289	18.877	18.966	17.206	14.945	14.473	8.892	26.712	26.812	22.154	22.559	25.023	23.981	20.676	19.186	18.516	13.52	13.076	17.441	18.823	23.721	15.076	31.68	29.23	13.032	17.638	18.784	18.672	19.126	8.304	19.91	18.196	20.45	21.696
YHR002W	2.926	2.348	2.767	2.193	2.051	1.788	1.941	1.768	1.424	2.148	2.182	1.471	3.053	2.75	2.79	2.414	2.144	2	1.592	1.058	2.531	1.754	1.745	1.702	3.626	3.464	2.128	1.803	1.941	1.824	2.273	0.748	2.088	1.505	1.458	1.586
YHR003C	1.414	1.348	1.269	1.403	1.593	1.483	1.569	1.811	4.763	2.534	2.453	1.75	1.511	1.2	1.6	1.437	1.635	1.831	1.664	4.802	1.971	1.971	2.546	1.984	2.022	1.97	1.374	1.428	1.545	1.495	2.126	4.135	2.115	1.857	1.877	1.884
YHR005C-A	19.991	12.314	6.553	6.56	6.488	6.199	6.3	6.486	10.222	16.664	20.208	14.84	14.026	10.567	9.526	7.208	8.482	8.194	6.351	7.853	7.48	13.505	14.821	12.922	22.205	15.595	7.495	8.41	7.337	7.11	7.346	5.789	11.087	13.521	14.483	15.938
YHR008C	18.547	22.194	19.242	22.13	19.385	23.422	23.974	20.669	4.656	13.966	18.718	11.899	18.618	21.381	23.324	24.67	22.763	20.286	21.422	12.321	14.137	12.11	14.352	12.135	23.966	33.381	20.488	19.129	18.12	19.211	22.111	9.735	14.938	10.666	12.349	15.066
YHR011W	1.816	1.354	0.793	0.557	0.684	0.66	0.61	0.634	0.271	1.917	2.683	1.656	1.892	1.07	0.839	0.732	0.637	0.696	0.701	0.46	0.711	1.493	1.96	1.457	2.525	1.503	0.481	0.754	0.6	0.602	0.79	0.408	1.421	1.911	1.671	1.968
YHR024C	2.005	1.014	0.472	0.46	0.752	0.485	0.601	0.497	1.177	1.668	2.441	1.89	1.168	0.808	0.599	0.571	0.423	0.407	0.774	0.862	1.815	1.872	1.805	2.47	1.67	0.948	0.431	0.631	0.6	0.352	0.734	0.397	1.236	2.252	1.981	1.366
YHR031C	1.507	1.125	1.401	1.116	1.222	1.141	1.2	1.09	1.268	0.805	1.634	1.225	1.413	1.134	1.302	1.305	1.114	1.128	1.062	2.198	0.551	0.964	1.495	1.338	1.834	1.486	0.907	0.786	0.965	1	1.44	2.578	0.564	1.09	1.249	1.185
YHR037W	13.317	9.349	5.196	7.423	7.367	6.673	6.619	6.574	4.811	10.344	10.737	9.23	11.948	8.041	9.111	6.85	7.959	7.621	6.077	5.6	8.719	7.513	9.68	9.571	14.788	9.445	5.335	7.343	6.624	6.065	7.356	2.957	10.851	7.531	8.512	10.796
YHR038W	5.522	2.855	1.007	1.398	0.96	1.003	0.995	1.163	0.561	4.104	5.784	4.104	4.341	2.457	2.16	1.328	1.165	1.58	1.041	0.676	1.49	3.69	3.618	3.806	5.057	2.755	0.85	1.421	1.126	0.939	1.237	0.286	3.212	3.878	3.878	4.409
YHR051W	29.857	26.911	26.908	20.949	18.877	17.242	17.073	16.289	11.238	26.492	33.611	24.171	23.746	27.89	24.252	23.659	18.857	11.644	15.718	12.299	19.216	19.991	23.016	18.744	39.896	22.185	20.717	18.058	16.858	17.062	18.485	10.666	21.648	17.816	22.453	24.528
YHR059W	2.978	1.257	0.583	0.505	0.641	0.41	0.548	0.454	0.627	1.651	3.63	2.366	2.192	1.342	0.508	0.589	0.503	0.295	0.56	0.531	1.168	1.704	2.055	2.559	2.54	1.06	0.434	0.589	0.557	0.504	0.523	0.297	1.259	2.409	2.395	1.801
YHR067W	1.904	1.106	1.414	1.363	1.294	1.158	1.068	0.985	0.823	1.351	1.62	1.625	1.649	1.193	1.605	1.636	1.671	1.52	0.984	0.92	0.955	1.214	1.643	1.66	2.134	1.599	1.111	1.352	1.344	1.172	1.288	0.654	1.087	1.216	1.344	1.496
YHR075C	0.692	1.473	1	1.103	1.704	1.573	1.158	1.188	0.19	0.543	0.49	0.469	0.688	1.444	1.553	1.108	1.244	1.794	1.213	0.388	0.475	0.53	0.471	0.323	0.951	1.701	0.897	1.422	1.361	1.449	1.209	0.328	0.882	0.566	0.443	0.477
YHR076W	3.259	1.938	1.434	1.505	1.591	1.71	1.553	1.974	1.559	2.626	4.285	2.803	2.808	2.099	1.866	1.66	1.921	1.715	1.611	1.458	1.686	2.698	3.29	1.728	4.106	2.645	0.782	1.603	1.441	1.508	1.53	1.939	2.114	2.415	2.799	2.457
YHR083W	2.081	1.779	1.881	1.316	1.771	1.429	1.4	1.324	0.54	2.156	2.339	1.63	2.087	1.67	1.649	1.595	1.77	1.422	1.714	1.184	1.19	1.876	1.916	1.726	2.112	1.753	1.06	1.52	1.3	0.989	1.707	1.221	2.249	1.644	1.866	1.896
YHR091C	6.627	4.667	3.779	2.915	3.305	3.044	3.774	2.809	1.414	4.956	6.273	3.616	7.163	4.341	3.258	3.963	2.996	1.92	2.901	2.085	4.133	4.308	4.575	4.976	9.159	4.346	2.809	1.981	2.361	2.101	3.389	1.308	3.844	3.597	3.639	3.946
YHR100C	2.154	1.69	1.304	1.222	1.23	1.343	1.064	1.39	2.304	2.297	1.898	1.829	2.013	1.509	1.576	1.096	1.414	1.36	1.131	1.394	1.594	1.581	1.794	1.89	2.963	1.841	1.354	1.234	1.272	1.325	1.471	1.466	2.147	1.357	1.545	1.666
YHR106W	6.763	12.203	9.947	10.178	11.342	10.946	11.432	10.297	1.556	5.312	6.333	3.67	7.168	11.064	11.058	11.143	11.479	9.903	10.077	4.45	1.806	4.139	3.608	2.85	9.327	14.544	9.404	8.994	9.796	10.076	11.665	4.226	4.077	3.616	3.325	4.151
YHR116W	3.274	2.124	0.886	0.711	0.662	0.61	0.613	0.545	0.362	1.364	2.242	1.602	2.966	2.165	1.026	0.677	0.496	0.436	0.489	0.301	0.673	1.669	1.589	1.754	4.466	1.998	0.787	0.513	0.404	0.463	0.665	0.314	1.055	1.288	1.392	1.579
YHR120W	1.127	0.61	0.581	0.514	0.487	0.565	0.597	0.639	1.577	1.386	1.687	1.274	0.859	0.602	0.467	0.574	0.8	0.454	0.615	0.905	0.938	1.252	1.218	1.32	1.619	0.838	0.515	0.436	0.496	0.646	0.693	1.257	0.79	1.182	1.267	1.186
YHR147C	5.679	3.934	1.498	1.962	1.877	1.526	1.173	1.257	1.05	3.496	3.83	5.27	4.456	4.314	2.248	1.877	1.431	1.096	1.196	1.062	1.175	4.463	5.059	3.955	7.755	3.615	1.607	1.976	1.356	1.75	1.485	1.094	2.882	4.422	4.779	4.961
YHR168W	1.956	1.206	0.563	0.755	0.517	0.553	0.602	0.735	0.92	1.896	2.006	1.383	1.716	1.027	0.852	0.715	0.643	0.828	0.587	0.886	1.375	1.492	1.226	1.176	2.189	1.472	0.795	0.902	0.593	0.828	0.989	0.776	1.441	1.385	1.319	1.443
YHR179W	12.415	4.608	3.35	5.358	8.254	9.124	14.101	19.928	17.527	16.546	17.188	13.483	11.482	4.616	4.57	5.995	8.242	8.933	14.452	25.417	10.982	12.129	15.136	10.58	15.337	3.608	2.138	5.082	6.512	8.415	14.484	27.272	19.119	9.571	14.496	14.364
YHR198C	4.076	3.266	1.938	2.062	1.715	1.546	1.224	1.201	0.699	3.173	3.596	2.405	3.251	2.99	2.234	1.513	2.371	1.988	1.428	0.869	0.968	2.601	3.016	2.466	4.295	4.309	1.657	2.239	1.691	1.599	1.688	0.596	2.476	2.775	2.719	2.467
YHR208W	9.933	2.849	4.932	4.812	5.064	5.318	6.957	10.288	31.935	19.938	23.848	14.481	9.56	2.808	5.208	5.277	5.639	5.836	7.238	21.18	15.304	11.21	16.549	10.442	12.264	4.666	3.18	3.761	4.019	4.891	8.024	27.232	16.488	12.85	14.63	15.914
YIL006W	2.016	1.671	1.429	1.231	1.242	1.307	1.275	0.635	0.676	1.39	2.095	1.021	2.104	1.722	1.267	1.317	1.373	0.774	1.338	0.747	1.858	1.271	1.628	1.515	2.429	1.734	1.37	0.892	1.182	1.041	1.524	0.637	1.577	1.308	0.982	1.29
YIL022W	6.369	3.415	2.79	2.697	1.868	2.9	3.226	2.997	3.8	7.557	7.83	5.198	7.412	3.368	3.409	3.055	2.612	2.709	2.697	3.348	4.841	6.031	6.618	4.731	8.773	4.601	2.268	2.212	2.106	2.307	3.614	3.422	6.534	5.324	5.245	5.87
YIL042C	5.683	6.96	4.507	5.168	6.57	5.65	5.579	5.606	0.854	3.102	4.978	3.475	5.758	6.284	5.782	6.12	6.886	3.787	5.379	3.457	3.127	3.551	3.792	4.073	7.444	6.236	5.129	4.18	4.427	4.441	6.049	3.066	3.436	3.321	3.539	4.121
YIL066C	0.069	0.655	0.106	0.346	0.459	0.571	0.614	0.408	0.208	0.05	0.168	0.15	0.277	0.608	0.404	0.582	0.756	0.395	0.655	0.297	0.221	0.135	0.133	0.118	0.339	0.757	0.183	0.37	0.52	0.413	0.542	0.423	0.204	0.154	0.144	0.158
YIL070C	20.278	12.782	4.291	3.273	3.089	2.806	3.88	3.216	4.594	14.128	27.63	14.607	17.389	11.452	3.309	4.087	3.032	2.361	3.44	2.735	10.751	11.329	18.918	18.087	29.358	7.909	3.462	2.606	2.757	2.541	1.846	2.983	9.279	14.457	15.933	17.424
YIL077C	2.606	3.876	1.957	2.881	3.486	3.346	3.174	2.619	0.741	1.574	2.118	1.096	2.367	3.894	3.316	3.36	4.017	2.523	2.841	0.989	1.391	1.592	1.238	1.5	3.325	2.781	1.818	2.405	2.801	2.363	3.143	1.101	1.626	1.507	1.108	1.255
YIL087C	7.831	13.014	11.283	14.163	14.856	14.929	14.132	10.38	2.11	6.192	7.01	3.591	7.526	12.889	13.761	16.45	12.726	12.084	11.21	4.705	3.181	5.4	5.548	3.195	9.882	15.533	9.718	10.306	11.005	10.669	12.683	4.328	6.693	4.345	3.829	4.018
YIL093C	2.679	0.764	0.588	0.469	0.291	0.422	0.512	0.6	0.584	2.666	3.126	2.368	2.772	0.82	0.589	0.624	0.478	0.435	0.446	0.492	0.981	2.509	2.519	1.693	3.613	1.141	0.501	0.426	0.379	0.407	0.639	0.621	1.684	2.022	2.199	2.376
YIL094C	9.215	1.681	2.202	3.281	3.443	4.477	5.868	8.076	20.378	17.585	16.963	11.781	7.389	1.749	3.06	3.669	4.338	6.214	6.741	13.81	11.118	11.476	12.242	9.136	9.667	2.791	1.52	3.868	4.375	5.299	7.98	11.921	13.5	11.252	11.036	10.469
YIL098C	5.523	2.035	1.371	1.04	1.084	1.042	1.107	1.12	1.114	5.511	6.191	4.707	5.014	2.393	1.576	1.582	2.025	1.616	1.104	1.005	2.567	3.968	4.149	4.18	7.38	3	1.115	1.452	1.437	1.389	1.544	0.586	3.355	3.815	4.166	4.825
YIL114C	1.919	1.649	1.402	1.694	2.117	1.73	1.861	2.301	4.102	1.485	1.22	1.016	1.512	1.565	1.712	1.765	2.058	1.392	1.578	4.898	1.703	1.074	0.988	0.74	2.319	1.88	1.408	1.357	1.687	1.644	2.352	8.413	1.323	0.986	0.87	1.072
YIL124W	17.831	33.319	36.267	34.337	37.118	32.525	34.866	30.339	5.264	10.859	15.269	9.074	18.475	37.508	41.907	43.096	44.19	31.145	29.4	14.826	3.29	10.655	10.828	7.482	29.079	50.07	37.352	29.454	34.081	33.217	37.735	13.23	6.789	10.056	8.638	9.777
YIL125W	21.741	20.195	14.667	17.125	14.547	14.522	14.469	11.422	4.013	25.753	24.437	20.595	27.215	20.14	20.628	19.503	16.896	12.785	11.173	6.214	19.186	18.716	23.253	18.715	34.534	22.251	12.485	13.114	12.363	11.349	13.36	6.227	24.384	17.121	18.029	19.757
YIL134W	1.198	0.602	0.452	0.424	0.357	0.282	0.411	0.408	1.102	1.635	1.645	1.485	1.051	0.541	0.591	0.438	0.756	0.597	0.378	0.715	1.289	1.122	1.477	1.365	1.589	0.909	0.492	0.578	0.478	0.407	0.592	0.843	1.218	1.072	1.389	1.228
YIL136W	8.236	29.667	25.086	21.89	25.993	18.809	17.295	10.882	2.128	5.979	5.966	3.806	10.228	29.069	20.989	27.344	29.846	22.412	12.187	8.683	4.872	5.84	4.56	4.464	12.879	36.173	23.689	21.978	22.101	17.842	20.296	6.604	7.723	6.28	3.657	4.059
YIL155C	20.49	29.926	26.857	22.965	22.59	20.806	19.218	15.961	3.536	11.811	13.142	12.6	19.76	28.015	27.828	23.442	21.275	22.49	20.525	9.757	7.002	9.742	13.804	10.928	28.244	39.16	20.442	27.117	20.194	18.331	15.094	8.776	13.667	9.071	12.216	16.214
YIL157C	9.88	9.54	4.432	4.331	3.688	3.71	3.438	3.287	2.035	8.367	10.249	6.952	10.208	8.54	5.807	4.449	4.276	4.199	2.788	1.767	2.577	7.918	7.44	5.34	13.907	9.828	4.138	3.775	3.792	3.262	4.244	2.177	5.13	6.974	6.68	7.44
YIR021W	2.212	1.302	0.813	0.713	0.677	0.641	0.693	0.851	0.476	2.695	3.618	2.317	1.763	1.209	0.812	0.788	0.881	0.503	0.714	0.62	1.178	2.115	2.241	1.737	2.803	1.185	0.538	0.694	0.567	0.579	0.743	0.883	1.722	2.149	2.044	2.19
YIR024C	3.224	2.044	0.721	1.196	1.67	1.33	1.258	1.431	1.045	3.164	3.68	2.525	2.388	1.951	1.44	1.308	2.097	1.077	1.48	1.183	1.758	2.398	2.274	1.995	4.255	1.396	0.836	1.547	1.523	1.668	1.98	1.046	2.054	2.656	2.398	2.342
YIR038C	9.286	13.59	16.857	16.118	19.556	19.496	19.668	17.66	8.362	7.332	9.089	4.721	9.197	15.012	15.939	19.549	24.348	18.049	16.868	12.974	4.949	7.326	6.814	4.225	12.144	19.982	10.312	13.387	16.389	15.814	21.9	8.491	5.712	6.252	5.028	4.833
YIR042C	0.883	0.372	0.342	0.362	0.458	0.375	0.412	0.486	0.456	0.891	1.156	1.028	0.954	0.394	0.391	0.352	0.491	0.426	0.452	0.525	0.771	0.794	1.21	0.972	0.891	0.637	0.227	0.344	0.354	0.382	0.565	0.444	0.758	0.845	0.91	0.944
YJL005W	1.968	2.377	2.225	2.694	2.667	2.505	2.16	2.256	0.61	1.414	1.308	1.213	2.119	2.349	1.876	1.41	1.973	2.141	2.385	1.828	1.241	1.615	0.865	1.367	1.308	1.853	2.281	2.279	2.472	2.393	1.977	1.446	1.863	1.532	1.085	1.371
YJL023C	0.858	0.972	1.22	1.056	0.964	0.607	1.009	0.97	0.608	0.381	0.627	0.415	0.713	1.272	1.16	0.949	1.056	1.138	0.768	0.544	0.931	0.439	0.519	0.607	0.833	0.941	1.118	1.287	1.312	1.498	1.182	0.511	0.543	0.562	0.579	0.713
YJL026W	8.984	12.35	13.818	14.801	19.084	16.852	14.77	17.517	13.038	8.627	11.017	6.331	11.38	13.015	13.868	14.571	15.357	16.505	13.131	16.461	16.794	9.257	8.959	8.129	11.868	13.115	12.515	11.375	15.158	15.679	18.214	19.047	11.082	9.471	8.848	9.296
YJL045W	0.487	3.665	4.879	7.636	9.653	9.222	8.139	5.084	1.222	0.573	0.478	0.563	0.776	3.649	4.529	5.282	4.389	7.436	8.472	5.948	0.385	0.875	0.702	0.275	0.338	4.011	5.707	6.596	6.682	7.71	6.29	4.868	0.557	1.129	0.671	0.29
YJL046W	1.781	0.733	0.58	0.706	0.813	0.623	0.508	0.32	0.574	1.037	0.884	1.903	1.951	1.122	0.628	0.612	0.385	0.75	0.549	0.744	0.955	1.82	1.715	1.673	1.19	0.783	0.775	0.581	0.577	0.674	0.577	0.959	1.791	1.837	1.776	1.813
YJL054W	2.402	1.659	1.396	1.537	1.477	1.096	1.407	1.478	2.062	1.75	2.352	1.882	2.075	1.769	1.176	1.175	1.291	1.282	1.209	1.979	2.681	2.36	2.494	2.08	2.663	1.472	1.579	1.257	1.371	1.116	1.52	2.015	2.237	2.186	2.545	2.362
YJL063C	13.427	7.059	3.808	3.002	2.524	2.479	3.095	2.243	2.332	8.567	13.583	8.699	14.837	5.414	2.318	2.465	3.775	2.372	2.403	2.158	7.631	10.025	8.974	10.229	12.94	6.673	3.568	1.707	2.399	1.706	2.205	1.956	7.791	8.432	9.076	10.046
YJL066C	10.074	15.177	8.112	8.271	7.274	5.62	6.58	5.367	0.995	5.848	9.271	5.539	10.272	12.606	7.498	7.896	8.681	5.392	5.096	3.112	5.187	7.1	4.004	7.242	9.844	12.609	7.55	4.754	5.524	4.33	5.825	1.854	5.94	6.32	5.889	5.823
YJL071W	2.287	2.005	2.924	2.503	2.974	3.172	3.304	3.301	2.831	3.094	2.193	2.994	2.343	2.174	2.363	1.314	3.068	3.363	2.907	3.395	1.446	3.065	1.707	2.333	2.193	1.392	2.619	1.808	3.094	3.405	2.922	3.104	2.405	2.64	2.759	2.618
YJL094C	2.868	3.215	3.94	2.952	4.195	3.282	2.722	3.25	1.794	2.061	2.817	2.553	3.084	2.994	3.658	3.581	4.037	3.091	2.089	2.165	3.626	2.425	2.338	2.792	3.315	2.983	3.799	2.796	3.253	3.07	3.13	2.333	2.29	2.42	2.495	2.447
YJL096W	9.976	5.299	2.719	2.603	1.957	2.039	2.264	2.086	2.707	8.887	11.132	8.02	9.63	5.051	1.275	1.88	3.618	2.119	1.9	1.938	7.743	7.815	5.726	5.753	8.311	5.091	3.231	2.081	2.475	2.127	1.596	1.821	7.331	7.655	7.113	6.637
YJL102W	3.202	2.269	1.377	1.784	1.753	1.336	1.257	1.379	0.742	2.696	3.035	3.352	3.909	1.82	1.611	1.392	1.281	1.133	1.405	1.122	4.066	3.064	1.758	3.727	2.828	1.943	1.748	1.203	1.338	1.288	1.153	0.569	4.104	3.569	2.973	3.325
YJL104W	2.587	0.997	0.779	0.649	0.467	0.467	0.446	0.846	1.506	1.803	1.945	2.058	1.969	1.034	0.595	0.475	0.681	0.592	0.67	1.104	1.041	1.94	0.939	1.772	1.586	0.68	0.609	0.56	0.681	0.626	0.486	1.305	1.931	2	1.602	1.793
YJL112W	4.301	2.822	1.763	1.92	2.194	2.063	2.333	1.182	1.475	1.643	2.287	3.626	3.875	2.957	2.23	2.075	1.453	1.802	2.081	1.09	3.992	3.174	3.123	3.386	4.335	2.484	2.683	1.832	1.925	2.252	1.96	1.04	3.529	3.096	3.471	3.517
YJL131C	1.598	1.516	0.88	1.071	1.054	0.84	1.041	0.687	0.473	0.947	1.126	1.029	1.729	1.126	0.492	0.734	1.414	1.091	0.79	0.499	1.675	0.91	0.898	0.989	1.265	1.164	0.958	0.712	0.751	0.685	0.748	0.391	1.567	1.125	0.851	0.89
YJL133W	1.246	0.901	0.757	0.637	0.545	0.632	0.762	1.089	2.418	2.268	1.679	1.303	1.455	0.842	0.804	0.751	0.954	0.466	0.725	3.814	3.27	1.552	1.014	1.495	1.648	0.993	0.891	0.325	0.566	0.558	1.033	2.886	2.048	1.287	1.252	1.155
YJL143W	12.448	8.287	6.817	7.195	7.088	5.798	5.639	4.715	6.903	9.972	8.863	11.952	12.711	9.541	3.74	5.119	5.33	4.588	4.779	5.03	7.911	11.161	10.94	10.2	12.085	6.689	7.086	5.211	4.552	5.359	4.599	6.894	10.538	11.355	11.167	11.786
YJL161W	0.538	1.646	1.225	0.612	0.857	1.206	0.8	1.202	0.035	0.416	0.523	0.192	0.403	1.306	1.123	1.313	1.584	1.304	0.805	0.21	0.475	0.355	0.162	0.171	0.665	1.644	1.782	1.119	1.296	1.341	0.965	0.189	0.313	0.268	0.26	0.186
YJL180C	3.393	1.892	1.183	1.271	1.037	0.971	0.938	0.858	0.238	1.781	1.798	2.457	3.513	2.257	1.208	0.854	0.807	0.877	0.797	0.692	1.763	2.873	3.036	2.797	4.132	1.136	1.372	0.843	1.028	0.97	0.865	0.653	2.029	3.186	3.204	3.117
YJL200C	4.125	0.554	1.115	2.404	3.441	4.051	5.586	6.97	18.224	7.71	6.487	7.672	4.448	0.706	1.691	1.438	2.741	4.301	6.728	13.402	10.009	7.469	5.862	7.391	2.938	0.628	1.618	2.278	3.663	4.634	5.822	15.209	8.055	7.156	6.137	7.067
YJR016C	9.767	5.385	7.236	10.362	13.128	14.529	16.585	18.639	20.749	10.846	8.339	13.028	12.06	6.276	9.462	9.977	9.173	12.597	13.436	18.485	24.227	13.1	14.148	12.72	9.585	5.208	10.178	7.552	10.176	13.831	17.711	28.32	16.295	12.363	11.869	13.793
YJR034W	6.191	3.339	1.975	1.678	1.609	1.44	1.478	1.634	0.567	3.043	3.703	3.439	3.901	2.792	1.436	1.757	2.513	1.434	1.447	0.74	3.115	2.821	1.611	3.714	6.005	3.015	1.738	1.317	1.573	1.7	1.318	0.559	2.344	2.601	2.627	3.055
YJR045C	6.653	8.875	4.848	4.66	4.479	1.769	3.897	3.214	1.69	4.03	9.054	4.726	6.677	6.719	4.623	2.18	4.084	2.969	3.413	2.364	5.682	7.049	6.863	7.404	7.154	5.059	4.208	5.322	4.751	4.504	4.336	1.989	5.58	8.442	8.676	7.158
YJR048W	38.636	37.132	28.984	20.117	13.599	8.169	7.359	7.023	9.391	22.095	26.387	31.361	40.134	34.838	22.96	12.806	7.502	6.124	4.863	5.613	39.777	25.703	36.3	28.014	43.604	27.946	21.623	12.054	7.138	5.98	7.115	5.803	29.826	25.534	35.437	35.37
YJR077C	46.928	43.002	38.965	28.746	27.837	18.988	21.91	24.719	27.012	42.129	50.916	38.85	59.865	42.318	28.686	27.193	21.045	14.806	14.629	24.096	55.353	36.2	45.119	42.93	60.067	37.11	26.872	14.919	15.15	14.9	21.891	32.761	44.759	34.809	40.862	42.244
YJR080C	5.757	4.846	2.899	2.747	2.168	1.838	1.982	2.183	1.594	3.305	4.403	4.041	5.847	5.117	2.936	2.384	2.36	1.841	1.702	2.217	5.295	5.033	5.417	5.005	6.093	3.591	2.56	1.846	2.054	1.675	2.329	1.962	5.456	5.001	5.451	5.979
YJR095W	21.535	18.124	14.271	14.075	9.569	11.003	6.104	9.741	1.854	4.295	8.439	9.872	21.129	22.35	12.305	7.963	8.679	8.353	8.714	5.504	3.171	6.906	9.205	6.584	14.814	18.569	14.036	11.269	10.486	10.352	6.047	3.886	5.029	7.347	5.58	9.36
YJR100C	4.115	2.658	1.949	2.002	2.146	2.194	1.618	2.412	2.109	3.302	4.009	3.335	3.582	2.331	1.54	1.701	2.524	1.909	2.007	2.029	4.072	3.335	1.694	3.602	4.143	2.767	2.05	1.773	2.428	1.902	1.887	1.706	3.46	3.594	2.746	3.018
YJR101W	4.447	1.653	0.949	0.663	0.522	0.569	0.433	0.782	1.43	3.2	3.634	3.783	3.573	1.62	0.607	0.522	0.808	0.535	0.405	0.76	2.805	3.29	1.052	4.304	5.448	1.651	0.783	0.496	0.693	0.647	0.428	0.836	2.99	3.058	3.098	3.348
YJR104C	42.402	47.924	42.882	52.722	29.627	45.138	44.015	32.528	24.166	30.638	35.203	29.072	41.788	43.845	32.304	58.087	57.77	35.499	33.081	28.673	45.341	15.901	18.91	24.553	35.399	50.196	51.826	34.181	40.028	33.468	39.493	18.8	36.98	18.532	28.057	31.967
YJR109C	6.84	6.602	13.431	10.02	14.636	14.065	14.807	13.045	6.421	3.389	8.032	7.897	7.232	7.868	11.606	9.947	15.295	15.058	12.83	10.425	7.507	5.885	8.295	7.096	7.658	7.789	12.353	9.428	13.261	16.2	17.518	9.561	5.325	6.85	9.01	8.554
YJR111C	0.81	0.925	1.431	1.358	1.747	1.164	1.874	2.588	2.458	0.668	1.471	0.904	1.095	0.986	1.424	0.913	1.517	1.539	1.627	3.595	1.25	1.229	1.416	1.572	1.107	1.245	1.404	1.214	1.528	1.628	2.262	5.08	1.079	1.502	1.596	1.416
YJR113C	15.628	12.027	7.581	6.85	6.194	5.314	7.159	5.898	4.568	11.825	14.195	10.312	18.273	11.175	7.366	7.155	6.618	4.744	4.778	4.722	12.974	12.235	13.585	12.18	20.197	12.009	8.138	4.194	5.247	4.847	7.027	4.467	12.486	10.408	12.065	12.394
YJR121W	24.323	25.969	20.6	20.857	20.352	16.87	9.879	13.031	8.464	11.965	12.079	21.013	24.414	29.241	20.772	17.354	7.75	11.809	12.752	10.334	21.778	20.221	21.539	20.297	27.691	15.682	20.481	15.567	12.477	13.53	13.585	12.886	22.599	22.788	23.733	21.642
YJR122W	3.832	3.191	1.482	1.497	2.029	1.594	0.908	0.875	0.499	1.417	1.9	2.841	4.755	3.116	1.849	1.18	0.994	1.537	1.377	0.61	1.521	2.932	3.265	3.416	4.211	2.259	1.931	1.504	1.189	1.467	1.31	0.571	2.273	3.275	3.395	3.595
YJR136C	0.622	0.839	0.832	0.897	0.625	0.7	0.633	0.748	0.815	0.395	0.479	0.471	0.51	0.636	0.628	0.868	1.139	1.036	0.766	0.376	0.533	0.383	0.157	0.692	0.567	1.039	0.791	0.696	0.918	0.954	0.603	0.247	0.532	0.311	0.443	0.541
YJR148W	17.65	40.153	30.622	21.102	15.432	12.205	10.564	10.093	5.515	5.719	6.618	7.56	18.865	36.352	24.652	17.539	13.151	10.873	9.04	8.285	10.105	8.729	8.526	8.428	20.011	32.858	26.588	16.808	13.162	11.287	12.07	8.845	8.559	8.312	10.317	10.207
YKL003C	12.904	8.291	3.005	5.03	2.262	4.525	3.621	3.192	4.22	10.882	13.527	11.532	11.191	7.77	3.932	5.517	6.447	4.229	3.104	3.587	7.345	9.577	6.966	9.528	8.22	6.496	6.127	4.013	5.564	4.567	2.969	3.094	10.926	8.265	9.486	9.595
YKL016C	13.494	12.492	13.025	12.043	10.228	9.586	9.094	6.113	4.605	6.559	8.503	12.043	9.485	13.86	12.322	7.868	6.796	6.707	8.862	7.514	7.482	11.213	11.273	11.357	11.244	13.412	12.229	10.385	8.579	8.497	5.531	5.829	12.893	7.839	12.605	12.342
YKL027W	1.193	1.304	1.447	1.17	0.924	0.395	0.843	1.096	3.872	0.805	1.49	1.747	1.121	1.601	1.778	0.815	0.909	0.885	0.844	4.538	1.177	1.095	1.558	1.296	0.944	1.361	1.532	1.023	0.878	0.989	0.982	4.403	1.018	1.227	1.554	1.38
YKL029C	1.625	1.558	1.977	1.453	1.636	1.781	3.38	6.313	34.959	2.795	2.946	2.968	2.468	1.509	1.836	1.499	2.256	1.736	2.988	27.127	8.431	2.393	3.414	3.43	2.598	2.336	1.924	1.232	1.587	2.045	4.607	40.056	3.059	2.015	3.058	2.908
YKL055C	0.578	0.39	0.528	0.593	0.791	0.564	0.801	0.773	0.626	0.279	0.379	0.326	0.442	0.464	0.57	0.598	0.634	0.554	0.69	1.206	0.349	0.315	0.309	0.349	0.587	0.575	0.663	0.497	0.666	0.78	0.755	0.967	0.292	0.303	0.443	0.461
YKL085W	38.874	37.947	41.784	30.819	29.359	25.529	23.889	23.99	12.243	35.455	52.029	34.218	47.447	38.341	33.182	25.305	27.858	22.055	18.975	11.274	49.955	36.936	39.31	32.667	53.291	42.149	32.734	19.314	20.413	19.768	19.81	10.806	38.878	33.34	39.463	39.553
YKL087C	10.115	6.472	2.574	1.775	1.663	1.788	1.715	1.952	2.12	5.214	11.326	5.79	9.873	4.267	3.163	2.6	2.619	2.363	1.75	1.099	6.921	6.33	5.947	6.605	7.471	5.056	3.416	1.747	1.809	1.879	1.008	1.014	6.152	5.645	6.338	7.239
YKL106W	2.918	3.022	2.46	3.03	2.864	2.83	2.509	2.622	3.674	0.933	0.558	1.404	2.839	3.161	2.872	2.022	2.925	2.43	2.835	3.877	1.374	1.093	1.201	1.33	3.545	2.675	3.463	2.53	2.413	2.816	2.802	4.452	0.915	1.033	1.212	1.114
YKL120W	1.943	1.892	2.16	2.454	2.384	2.426	3.275	7.088	26.473	12.359	10.745	7.948	4.281	2.265	1.86	2.924	3.151	2.327	3.686	31.699	17.36	9.014	9.172	6.879	5.658	2.524	2.639	1.616	2.02	2.429	3.964	33.362	12.321	6.075	5.824	5.933
YKL134C	1.415	0.954	0.798	0.983	0.864	0.814	0.67	0.685	0.415	1.034	1.082	1.904	1.661	0.931	0.906	0.777	0.81	0.705	0.772	0.676	1.793	1.91	1.867	2.016	1.631	0.782	0.921	0.91	0.875	0.866	0.745	0.548	1.437	1.859	1.595	1.867
YKL138C	7.862	4.245	3.061	2.092	1.827	1.022	1.636	1.575	1.373	4.387	7.161	6.009	8.185	4.359	2.403	1.861	2.182	1.811	1.293	1.313	3.96	5.396	6.026	6.04	8.074	5.493	2.485	1.574	1.581	1.711	1.859	1.344	4.335	5.807	6.558	6.709
YKL141W	37.394	42.095	42.133	32.223	29.466	24.934	18.814	21.982	8.431	37.392	44.629	33.694	42.94	45.435	38.374	31.872	29.522	22.588	16.88	16.279	44.291	29.771	32.76	26.266	63.341	52.568	42.857	25.564	25.413	24.185	17.225	12.136	33.842	26.939	33.518	36.728
YKL148C	17.781	19.072	12.815	13.769	14.4	9.442	9.085	6.285	2.972	13.086	15.986	15.56	20.527	19.466	11.264	11.427	9.113	7.594	6.021	4.715	21.351	15.11	19.671	17.963	18.44	16.896	11.942	7.562	7.568	6.165	6.504	4.581	21.622	13.722	10.944	15.221
YKL150W	15.943	19.904	14.116	16.708	15.762	14.263	14.951	13.479	3.603	9.604	12.822	11.416	14.349	21.763	9.644	12.708	10.824	11.817	13.21	8.119	7.045	10.1	10.955	9.733	16.65	18.212	15.441	14.477	14.79	15.108	4.846	6.508	11.157	7.226	6.312	9.096
YKL155C	0.936	0.606	0.354	0.49	0.559	0.446	0.606	0.481	0.609	0.96	0.688	1.204	0.964	0.668	0.208	0.245	0.378	0.495	0.529	0.837	0.418	1.324	1.171	1.107	0.755	0.504	0.413	0.463	0.481	0.536	0.435	1.087	0.891	1.424	1.246	1.133
YKL162C	1.053	1.37	1.099	1.156	1.143	0.981	0.778	0.814	0.208	0.413	0.33	0.544	0.882	1.436	1.156	1.223	0.993	0.742	0.855	0.483	0.863	0.605	0.428	0.483	0.904	0.966	1.288	1.184	0.905	0.831	0.754	0.31	0.548	0.556	0.536	0.563
YKL167C	9.841	5.65	5.736	4.541	3.767	3.412	3.807	3.856	3.901	8.334	10.808	8.459	8.697	5.869	4.457	4.427	4.876	3.753	3.119	3.428	9.037	9.126	9.59	7.363	9.562	6.259	5.017	3.202	4.129	3.7	4.065	3.481	10.048	8.324	9.554	9.3
YKL170W	10.926	8.032	6.981	3.6	3.572	4.395	3.484	3.732	3.041	7.895	12.631	9.057	11.317	8.442	5.234	4.202	4.99	4.074	3.001	1.714	9.202	8.838	8.242	7.292	13.72	8.956	5.576	3.504	3.959	3.923	2.746	2.611	7.298	8.988	10.288	11.237
YKL182W	17.005	18.845	23.485	24.056	19.704	24.474	23.637	23.557	11.236	13.735	17.834	16.422	16.669	23.783	16.089	12.669	19.208	18.527	23.456	19.309	4.998	17.285	16.031	15.258	12.484	22.063	28.682	23.268	22.161	24.242	21.139	20.009	13.165	15.654	16.45	13.893
YKL192C	17.623	14.492	8.821	9.36	7.761	7.101	7.137	7.827	4.433	12.416	10.474	13.635	19.001	12.12	8.642	7.659	7.139	5.532	6.089	5.378	14.138	13.915	17.038	13.276	18.645	10.323	9.288	5.631	5.97	5.761	7.424	5.425	13.68	13.438	14.836	15.701
YKL194C	2.012	1.108	0.509	0.319	0.46	0.363	0.234	0.346	0.243	1.158	1.436	1.42	1.8	0.905	0.375	0.414	0.512	0.329	0.376	0.256	1.35	1.634	1.488	1.705	1.886	0.659	0.424	0.343	0.283	0.27	0.374	0.197	1.474	1.73	1.649	1.437
YKL195W	12.813	11.296	7.261	5.529	4.963	4.4	4.25	3.83	1.525	7.966	10.221	10.09	12.51	10.328	6.207	4.506	5.918	4.363	3.326	2.152	8.051	10.354	11.315	10.356	14.557	9.288	6.274	4.77	4.445	4.024	4.289	1.462	8.985	10.473	11.469	10.899
YKL212W	7.376	2.991	4.15	3.503	3.731	2.704	2.527	3.822	13.769	9.197	7.909	6.799	6.481	2.774	2.026	3.388	2.781	2.305	2.754	7.204	10.765	7.228	5.097	7.189	6.549	2.946	3.76	2.11	2.598	2.039	2.833	10.689	9.454	6.263	4.138	5.844
YKL217W	42.577	51.969	60.054	54.835	52.11	49.973	49.394	47.398	11.946	15.592	19.36	20.316	47.856	57.995	41.912	25.046	50.031	30.861	40.494	24.859	14.147	17.642	19.328	17.689	41.805	46.262	55.536	37.683	42.085	42.089	26.919	19.557	18.889	16.228	12.921	18.745
YKL218C	1.785	3.746	0.747	0.866	1.025	0.915	0.897	0.576	0.475	0.689	0.995	1.052	2.326	3.372	0.975	0.664	0.808	0.697	0.715	0.397	0.906	0.863	0.965	1.179	1.873	2.499	1.139	0.629	0.678	0.744	0.818	0.571	1.429	1.035	0.965	1.436
YKR006C	8.577	5.356	2.657	2.416	2.054	1.537	2.047	2.072	1.441	4.444	9.378	7.008	9.321	4.94	2.574	1.858	1.997	1.735	1.694	1.857	3.641	7.266	8.108	7.334	9.621	4.112	2.443	1.519	1.756	1.857	2.079	1.534	4.077	5.923	7.242	7.992
YKR016W	5.295	2.892	2.637	2.11	1.604	1.244	1.53	1.573	1.598	2.981	2.92	4.813	4.134	3.149	2.351	1.12	0.866	0.941	1.27	1.916	4.355	5.035	4.735	4.996	4.514	3.176	1.888	1.379	1.139	1.086	1.061	1.267	6.134	3.189	4.819	5.287
YKR036C	0.655	0.701	1.252	1.043	1.136	1.056	1.337	1.58	2.031	0.675	1.103	0.787	0.807	0.84	0.974	0.968	1.608	1.287	1.264	1.895	0.971	0.922	0.893	0.84	0.987	1.099	1.148	0.872	1.161	1.46	1.812	1.991	0.753	0.901	0.951	0.821
YKR042W	36.632	48.673	46.403	42.449	35.521	30.764	30.892	30.695	64.038	31.8	25.167	29.773	36.321	44.864	37.298	26.144	27.754	22.745	24.416	40.284	47.351	26.378	32.896	32.825	42.872	28.908	38.55	26.727	25.805	25.783	30.637	51.758	39.874	24.529	27.086	30.443
YKR049C	11.118	18.158	16.01	19.409	19.419	18.59	19.989	15.054	6.14	5.095	3.809	4.469	10.135	19.791	16.499	16.248	14.525	15.283	16.201	13.545	4.703	5.505	3.99	3.86	10.19	19.639	20.307	14.746	17.08	16.861	19.552	10.949	5.949	4.091	4.263	5.331
YKR052C	1.946	1.375	0.998	1.282	1.553	1.285	1.192	0.589	0.742	1.049	0.976	1.259	1.774	1.44	0.767	0.771	0.945	1.287	1.156	0.587	1.319	1.241	1.267	1.281	1.492	1.57	1.186	1.279	1.21	1.179	1.079	0.611	1.952	0.905	1.202	1.357
YKR065C	8.607	7.342	4.834	5.063	2.291	4.056	4.069	3.556	2.351	4.641	6.428	5.535	7.955	6.539	2.103	5.135	5.643	2.991	3.044	2.761	5.918	5.462	3.751	5.966	5.231	6.026	5.42	2.899	3.653	3.397	1.847	1.451	5.646	5.48	5.69	5.963
YKR066C	7.005	13.45	6.305	7.741	2.464	5.986	5.735	4.098	2.908	3.039	2.908	2.298	6.979	9.551	5.681	6.844	6.759	4.234	3.695	3.425	4.291	2.681	1.726	3.042	3.778	10.91	10.317	4.994	5.805	4.494	3.753	3.574	4.411	2.285	2.032	2.946
YKR085C	8.9	3.71	2.378	1.558	1.45	1.229	1.377	1.45	2.085	5.379	5.33	7.817	7.164	3.607	1.614	1.056	1.259	1.061	1.639	1.838	3.282	7.084	6.661	5.302	6.293	3.574	2.105	1.586	1.278	1.685	1.216	2.061	4.964	5.078	6.893	7.098
YLL001W	4.198	3.775	1.504	2.502	0.928	2.2	1.886	1.761	0.924	2.156	3.792	2.049	3.78	2.986	1.04	2.439	2.118	1.553	1.352	0.84	3.673	2.817	2.354	4.517	3.142	2.045	2.411	1.591	1.907	1.548	0.525	0.947	4.109	2.93	3.207	2.84
YLL009C	15.132	6.467	2.574	2.78	2.859	2.456	1.801	2.172	0.897	8.068	12.039	16.408	10.886	5.912	2.676	2.255	3.533	2.707	1.835	1.857	3.046	11.271	11.499	17.33	16.073	5.907	3.123	3.401	3.751	3.522	2.472	1.426	4.831	11.005	12.435	11.893
YLL018C-A	1.471	1.511	1.729	1.57	1.53	1.829	1.79	1.785	1.993	0.836	0.912	1.212	1.522	1.606	1.437	1.763	1.643	1.39	1.701	3.338	1.433	1.287	1.305	1.388	1.625	1.879	1.607	1.268	1.204	1.379	1.706	3.525	1.102	1.071	1.31	1.55
YLL027W	4.934	4.409	5.848	5.094	5.519	4.719	7.176	5.985	9.15	5.686	7.352	5.185	5.519	4.607	5.165	4.475	5.981	5.782	5.646	5.122	10.439	6.314	5.502	5.221	5.584	6.102	5.69	4.101	5.652	5.722	6.817	5.692	7.656	5.055	5.111	5.04
YLL041C	44.352	39.691	41.934	38.37	36.758	35.235	36.568	32.178	11.223	37.555	41.252	30.905	43.138	35.967	33.77	32.161	36.758	23.061	28.404	20.333	29.855	34.402	32.16	34.081	49.005	40.727	41.572	22.855	26.136	26.597	29.577	14.367	32.318	27.215	32.81	31.06
YLL048C	6.614	5.615	7.776	8.009	8.268	8.371	9.789	7.682	11.53	5.13	4.166	6.529	7.435	5.064	6.27	6.638	6.348	6.337	8.127	7.151	10.368	6.36	5.809	5.214	5.112	5.433	7.595	5.817	5.875	6.848	8.375	6.808	5.909	5.802	5.725	6.64
YLL060C	1.255	1.25	1.785	1.841	1.954	1.712	2.475	2.043	1.334	1.186	1.669	1.128	1.254	1.434	1.582	1.606	2.231	2.027	2.187	2.219	1.609	1.601	1.49	1.391	1.451	2.038	1.844	1.475	2.136	2.162	2.671	1.85	1.39	1.55	1.498	1.324
YLR008C	5.047	2.637	1.646	1.557	1.342	1.298	1.621	2.164	5.282	4.612	4.791	5.534	4.726	2.511	1.841	1.658	1.753	1.423	1.557	4.567	4.995	4.962	5.423	4.858	5.47	2.55	1.666	1.417	1.454	1.708	1.701	6.044	4.443	4.657	5.006	5.017
YLR027C	25.847	15.535	19.35	14.305	17.148	16.978	18.653	16.475	15.134	22.651	26.884	18.372	25.89	12.652	12.021	15.631	17.022	12.387	17.118	13.999	24.088	21.545	19.847	20.87	24.546	17.691	15.874	11.142	12.865	14.08	13.113	13.079	18.93	17.806	17.871	18.11
YLR036C	0.432	0.508	0.614	0.423	0.432	0.216	0.311	0.232	0.327	0.3	0.477	0.404	0.428	0.418	0.451	0.33	0.598	0.357	0.32	0.143	0.416	0.31	0.349	0.378	0.479	0.576	0.518	0.457	0.415	0.424	0.304	0.112	0.341	0.363	0.424	0.433
YLR038C	40.713	48.95	51.821	46.777	40.616	31.031	36.191	30.668	24.632	38.945	43.975	39.173	43.87	51.064	45.668	35.392	43.669	29.881	26.651	25.425	41.928	33.023	39.601	34.288	52.032	53.586	46.286	33.504	37.239	36.879	32.898	24.76	37.378	30.012	37.188	38.622
YLR056W	10.98	3.135	4.723	5.367	7.29	8.694	13.834	17.927	16.873	19.849	17.174	15.406	10.713	2.825	4.012	3.967	6.013	6.65	11.733	15.935	22.712	14.357	16.756	16.379	9.789	3.205	4.707	3.308	5.529	7.83	14.103	12.608	19.548	11.625	14.589	13.244
YLR059C	3.81	4.079	3.582	3.053	2.267	1.948	2.156	2.338	5.855	3.911	4.019	3.159	4.591	3.838	3.09	3.363	3.019	1.544	1.896	4.402	3.913	3.729	3.531	3.708	4.118	4.249	3.671	1.73	1.95	1.703	1.825	7.199	3.042	2.933	3.058	3.02
YLR060W	16.875	11.195	16.731	14.84	12.763	10.981	14.895	14.614	51.333	28.25	24.648	16.999	19.683	11.6	14.572	17.2	16.64	8.681	11.018	27.078	42.665	18.793	21.516	17.942	15.643	11.66	16.456	7.856	9.21	8.524	12.337	38.972	27.132	14.927	15.096	14.811
YLR067C	0.417	0.361	0.529	0.351	0.523	0.155	0.202	0.29	0.418	0.48	0.559	0.623	0.444	0.386	0.273	0.2	0.329	0.276	0.263	0.249	0.471	0.592	0.499	0.577	0.586	0.373	0.437	0.374	0.38	0.335	0.202	0.355	0.435	0.805	0.775	0.741
YLR069C	10.844	6.206	3.515	2.286	2.1	1.402	1.894	1.674	1.906	6.515	9.75	8.992	11.803	4.958	2.843	2.147	2.384	1.683	1.481	1.438	4.064	8.795	9.544	9.664	12.786	5.337	2.61	1.645	1.699	1.651	1.808	1.371	5.668	7.197	8.999	9.812
YLR077W	2.842	2.571	1.648	1.767	1.925	1.588	1.632	1.644	0.535	1.996	2.023	2.535	2.985	1.84	1.696	0.979	1.416	1.482	1.538	1.303	1.823	3.229	2.928	2.913	3.195	1.854	1.798	1.398	1.372	1.152	1.502	1.177	1.919	3.025	2.708	2.663
YLR089C	20.456	27.024	17.573	17.404	16.603	13.684	14.459	13.75	15.419	25.013	20.001	16.066	24.603	22.482	17.474	14.954	15.786	11.033	11.554	11.833	25.278	25.112	20.81	19.417	23.967	21.404	18.704	11.104	12.194	11.328	14.423	14.566	24.418	19.614	18.24	18.859
YLR090W	5.992	3.624	2.303	1.925	2.007	1.687	1.704	2.088	2.236	4.591	5.164	4.078	6.013	2.608	1.88	1.84	2.021	1.543	1.503	2.193	4.416	4.918	4.158	5.041	7.25	3.441	2.442	1.381	1.767	1.653	1.818	2.533	3.562	4.218	4.05	4.268
YLR091W	0.299	0.336	0.407	0.308	0.449	0.319	0.35	0.371	0.374	0.165	0.22	0.223	0.321	0.295	0.345	0.378	0.42	0.305	0.346	0.302	0.214	0.175	0.223	0.283	0.311	0.458	0.372	0.326	0.343	0.335	0.307	0.405	0.143	0.178	0.25	0.196
YLR106C	3.192	1.795	2.115	2.045	1.764	2.198	2.186	2.507	12.506	2.344	2.155	2.42	2.804	1.255	1.625	1.675	2.166	2.077	2.505	3.796	11.697	2.31	2.67	3.565	2.977	0.946	1.454	1.674	1.503	1.765	3.033	6.743	6.612	2.078	3.019	3.698
YLR125W	0.233	0.221	0.193	0.34	0.305	0.304	0.257	0.187	0.126	0.107	0.102	0.145	0.278	0.164	0.161	0.289	0.462	0.254	0.174	0.138	0.111	0.148	0.054	0.243	0.148	0.129	0.244	0.128	0.218	0.194	0.117	0.129	0.043	0.144	0.199	0.177
YLR132C	1.489	0.625	1.69	0.99	0.836	0.553	0.854	0.923	0.318	0.675	1.515	1.275	1.505	0.924	1.245	0.909	0.674	0.807	0.723	0.68	0.835	1.023	1.403	1.305	1.745	1	1.32	0.879	0.675	0.804	0.82	0.549	0.684	1.068	1.38	1.386
YLR139C	0.73	0.49	0.635	0.38	0.345	0.369	0.258	0.257	0.711	0.685	0.776	0.642	0.82	0.376	0.419	0.298	0.494	0.296	0.445	0.376	1.279	0.751	0.727	0.922	0.855	0.652	0.579	0.306	0.272	0.295	0.351	0.629	0.849	0.634	0.729	0.803
YLR142W	11.258	5.792	8.073	10.667	10.975	9.179	11.131	11.587	16.288	7.093	6.346	9.123	8.197	5.674	9.65	6.09	8.139	8.952	10.959	11.316	22.094	7.921	8.924	8.746	9.162	6.73	10.98	9.945	9.415	7.788	12.342	10.939	11.767	7.697	10.145	9.96
YLR153C	16.585	8.669	9.243	11.344	10.581	9.84	9.449	10.06	6.442	10.886	16.005	14.027	16.885	5.339	9.657	10.85	10.949	7.131	8.929	9.383	5.109	12.783	13.969	16.042	15.869	8.232	10.257	9.569	8.637	8.375	7.786	8.567	8.29	12.236	13.912	14.007
YLR163C	6.613	4.399	2.679	2.826	2.44	2.808	2.759	3.395	2.408	4.518	6.024	4.733	7.134	3.2	2.607	3.217	3.34	2.287	2.632	2.352	5.43	5.117	5.19	5.532	6.828	3.032	2.629	1.761	2.55	2.38	1.319	2.471	4.684	5.315	5.83	5.516
YLR164W	0.814	2.605	2.162	3.423	6.009	5.845	6.342	6.86	1.214	0.57	0.558	0.589	0.832	1.936	2.972	3.298	3.74	5.129	3.947	2.99	0.888	0.798	0.584	0.755	1.266	1.824	3.847	2.787	4.778	4.307	5.315	2.179	1.108	0.717	0.716	0.438
YLR168C	5.178	1.402	1.97	1.223	0.86	0.634	0.843	1.077	3.833	2.904	8.689	7.955	5.321	1.89	1.714	0.815	0.889	1.04	0.569	1.689	7.861	5.13	8.284	6.044	4.387	1.853	1.421	1.118	0.614	0.97	0.793	2.405	5.312	5.747	8.426	8.527
YLR188W	4.935	4.124	5.427	4.071	4.469	4.146	4.478	4.169	3.679	5.156	5.776	4.899	5.499	3.553	3.734	4.167	2.903	2.964	3.916	4.855	3.792	5.829	6.04	5.03	5.002	3.986	4.408	3.057	3.457	3.372	3.065	4.888	4.6	4.959	4.509	4.108
YLR201C	5.837	7.005	8.955	6.286	5.82	3.836	5.458	4.07	2.23	3.165	5.455	4.051	6.443	7.503	6.8	4.85	5.06	5.071	4.033	3.106	3.478	4.048	4.516	3.02	5.198	9.501	7.65	5.13	4.442	5.665	5.737	3.54	3.866	3.886	4.374	4.642
YLR203C	6.871	9.729	4.874	4.629	4.306	3.741	3.995	3.121	3.088	7.611	8.043	6.678	9.488	8.464	4.463	3.556	3.669	2.954	2.963	2.437	7.887	8.951	8.559	7.371	10.513	7.43	4.279	2.552	3.094	2.758	3.963	2.602	8.735	8.415	7.957	7.962
YLR204W	7.959	6.096	4.42	3.64	2.576	2.293	2.483	2.122	1.777	6.001	7.345	6.856	8.106	5.707	3.448	3.414	3.45	2.259	1.974	1.587	4.523	6.213	5.711	5.678	8.531	6.704	4.413	2.777	2.936	2.461	2.771	1.328	5.096	5.135	6.18	6.794
YLR216C	9.263	15.19	12.914	21.324	24.292	20.627	21.653	17.749	5.358	11.507	9.839	8.476	9.799	14.516	10.256	17.161	17.34	15.349	18.784	13.969	8.673	13.023	10.615	7.279	6.055	13.262	16.829	18.154	18.064	18.172	19.106	9.106	10.532	12.496	8.396	8.915
YLR218C	4.916	3.124	2.286	1.929	1.721	1.33	1.433	1.253	0.242	2.14	2.583	2.828	4.14	3.223	1.852	1.834	1.924	1.436	1.278	0.471	1.864	2.327	2.116	2.87	4.314	3.782	2.6	1.688	1.803	1.765	1.523	0.234	1.936	2.044	1.948	2.591
YLR239C	4.225	3.108	2.24	1.853	1.52	1.41	1.651	1.419	0.809	2.944	3.203	2.975	4.032	2.489	1.641	1.019	1.314	1.42	1.498	1.421	2.497	3.45	3.362	3.505	4.073	2.802	1.979	0.988	1.185	1.297	1.668	1.009	2.163	3.136	3.262	3.545
YLR253W	8.177	4.025	2.635	2.452	2.268	1.979	2.322	2.625	2.783	4.75	7.396	6.529	8.39	3.34	2.387	2.131	1.677	1.635	2.139	2.874	4.216	6.735	6.695	7.741	6.165	2.225	2.468	1.749	1.947	1.834	1.586	2.873	3.871	5.938	6.337	7.21
YLR259C	42.833	45.294	31.369	38.097	32.964	31.837	35.677	32.724	14.375	36.522	53.816	33.49	51.676	35.351	27.243	36.102	40.368	22.071	22.369	17.704	42.582	36.244	38.182	35.539	51.812	36.405	31.983	18.083	25.753	25.044	22.148	14.389	34.948	32.108	34.728	36.215
YLR270W	4.026	8.525	7.238	6.957	6.342	5.892	5.319	4.496	0.815	2.343	1.911	2.214	4.022	8.165	6.675	5.591	5.32	4.965	4.835	2.761	3.696	3.097	2.387	2.159	4.376	6.845	6.601	5.833	4.709	5.175	5.548	2.067	3.212	3.213	2.419	2.759
YLR281C	1.405	1.532	1.381	1.395	1.565	1.31	1.121	0.649	0.197	0.871	0.942	0.856	1.292	1.455	1.009	1.426	1.186	0.999	1.027	0.472	0.503	0.74	0.778	0.847	0.998	1.981	1.886	1.359	1.437	1.354	0.918	0.419	0.712	0.864	0.748	0.907
YLR285W	2.707	1.817	1.461	1.647	1.404	1.366	1.441	2.414	4.117	2.107	2.018	2.282	2.513	1.931	1.307	1.037	1.177	1.141	1.723	3.188	1.185	2.274	1.901	2.627	2.908	1.612	1.518	1.331	1.523	1.494	1.387	4.304	1.053	1.934	2.012	1.966
YLR289W	1.916	1.109	0.555	0.735	0.599	0.636	0.714	0.695	0.622	0.877	1.767	1.079	1.956	1.191	0.72	0.813	0.776	0.53	0.705	0.589	1.666	1.562	1.546	1.564	1.867	0.697	0.766	0.429	0.617	0.498	0.358	0.638	1.07	1.777	1.666	1.841
YLR290C	3.827	4.932	3.596	5.412	2.721	5.584	5.054	6.029	1.125	2.507	3.751	2.66	4.047	5.241	4.816	6.548	6.919	4.955	4.046	3.273	3.114	2.85	3.079	3.233	4.764	4.012	5.714	4.519	6.252	6.374	3.516	2.776	2.714	3.209	2.982	2.795
YLR295C	29.911	26.666	32.167	22.472	15.672	10.694	14.952	12.485	13.654	20.602	32.726	24.741	29.532	25.422	24.124	16.341	15.134	13.826	12.212	14.147	22.533	21.324	25.233	20.122	29.283	29.086	23.846	17.122	13.151	15.909	16.151	14.258	26.077	21.383	26.294	26.566
YLR304C	40.522	39.932	34.63	26.751	24.325	23.308	22.205	16.355	6.866	27.689	27.483	26.521	36.754	36.491	25.964	25.461	26.945	17.091	20.271	12.198	30.425	33.775	32.174	28.754	45.767	40.393	29.888	19.102	19.972	19.272	19.226	7.273	30.564	27.194	29.234	28.656
YLR312W-A	6.707	3.21	2.158	1.605	1.458	1.331	1.145	1.245	2.397	4.424	4.118	5.753	4.698	3.314	1.918	1.917	1.21	1.304	1.415	1.782	3.545	5.674	5.814	5.17	6.917	3.665	1.872	1.581	1.344	1.266	1.623	1.986	4.735	5.447	5.855	5.897
YLR348C	17.187	29.24	22.549	15.93	14.076	10.85	10.619	9.444	3.741	4.027	4.136	3.26	23.445	32.361	20.1	17.373	10.946	8.353	7.949	7.841	3.246	3.63	3.532	3.797	18.983	29.56	24.431	9.316	9.632	8.053	8.623	6.381	3.984	3.193	2.991	4.073
YLR351C	8.686	5.679	5.103	6.027	5.82	4.877	5.102	5.753	4.817	7.592	7.969	6.397	7.591	5.932	5.194	5.892	5.816	4.002	4.534	4.962	5.4	7.467	6.754	7.689	8.366	5.85	5.779	4.997	4.951	4.918	4.786	6.567	6.024	6.947	6.674	6.59
YLR355C	22.457	16.483	21.221	30.197	28.295	29.672	30.974	34.389	46.481	28.142	33.962	20.844	26.27	16.717	26.573	29.307	32.01	23.036	21.602	38.126	56.96	31.644	32.48	30.834	27.117	12.323	25.441	13.476	23.803	26.034	21.457	53.497	34.416	27.681	29.24	28.221
YLR382C	2.072	1.664	1.238	0.971	1.204	0.857	0.882	1.06	0.631	1.453	1.974	1.681	2.079	1.45	1.003	0.74	0.764	0.528	0.837	0.644	0.776	2.044	1.779	2.374	1.585	1.095	0.654	0.846	0.896	0.817	0.539	0.575	1.115	1.822	1.629	1.785
YLR390W	4.331	3.119	2.22	2.168	1.779	1.631	1.74	1.831	1.277	4.617	6.404	4.23	5.664	2.689	2.156	1.9	1.581	1.735	1.078	1.143	2.946	4.27	4.992	4.488	4.86	3.462	2.936	1.579	1.753	1.668	1.066	1.383	4.113	4.347	4.894	4.816
YLR393W	0.365	0.284	0.352	0.198	0.213	0.149	0.203	0.154	0.291	0.302	0.369	0.346	0.39	0.284	0.254	0.136	0.169	0.167	0.182	0.192	0.273	0.383	0.484	0.277	0.253	0.234	0.238	0.196	0.195	0.165	0.165	0.257	0.471	0.441	0.389	0.293
YLR395C	32.766	35.924	43.495	38.335	29.136	27.276	27.436	25.353	22.413	31.165	36.876	33.143	35.783	39.135	35.916	24.151	37.53	22.516	22.002	25.637	28.733	26.374	30.916	21.14	37.469	46.664	40.808	27.037	26.096	27.203	29.461	23.717	30.18	25.576	31.929	32.073
YLR439W	11.653	6.436	3.532	3.917	2.954	2.394	3.186	3.156	3.563	9.336	12.606	9.617	14.649	5.548	3.147	2.503	2.867	1.862	2.752	3.989	6.424	10.886	11.158	12.176	10.195	5.709	3.508	2.283	2.159	1.482	2.467	2.393	10.022	8.465	9.797	11.57
YLR450W	4.689	9.197	6.636	10.619	9.015	9.35	10.706	8.145	1.806	3.859	4.801	2.639	5.545	8.088	7.437	10.772	10.113	6.615	6.863	3.973	6.224	4.592	3.891	3.362	4.637	6.465	9.839	5.463	7.482	6.599	7.308	3.185	5.19	3.945	2.916	3.204
YLR454W	5.589	9.25	9.305	9.333	8.374	5.877	6.737	4.889	1.121	3.252	5.147	4.352	5.861	8.748	9.27	5.591	8.009	8.321	4.935	4.317	2.842	3.921	4.209	2.968	5.52	9.637	9.879	8.587	8.585	8.715	7.239	3.823	4.191	4.131	4.104	5.092
YML008C	21.67	31.817	32.868	30.121	28.899	24.779	15.889	24.822	9.86	12.913	14.033	16.394	16.49	35.564	24.502	26.526	20.548	20.659	25.502	22.726	15.418	14.835	17.569	15.965	18.253	29.017	29.861	23.224	19.71	19.472	25.659	16.239	14.471	13.456	15.77	16.656
YML009C	19.976	9.916	7.809	6.28	5.296	4.554	4.451	4.141	5.354	16.59	14.243	19.611	14.814	11.751	6.999	7.122	6.904	5.1	4.488	4.937	10.816	16.826	18.817	15.486	20.512	12.033	7.811	6.347	6.002	6.229	6.052	3.839	12.019	15.461	17.451	17.976
YML025C	4.177	3.68	2.439	1.984	2.038	1.592	1.619	1.881	2.012	3.901	4.403	3.486	4.92	3.217	2.175	2.103	1.418	1.465	1.402	1.746	2.505	4.49	4.146	4.678	3.641	2.42	1.895	1.19	1.507	1.341	1.585	1.792	3.295	3.742	3.731	3.753
YML042W	17.395	31.324	25.229	15.663	12.47	11.969	8.883	8.362	1.274	0.759	1.914	1.579	17.119	31.659	19.161	15.514	12.731	10.279	9.622	4.13	0.367	1.406	1.69	1.925	23.906	33.592	22.396	12.051	11.462	9.919	9.305	2.434	0.431	1.219	1.972	2.693
YML050W	1.144	0.747	0.648	0.386	0.315	0.288	0.31	0.285	0.351	0.591	1.404	1.309	1.147	0.803	0.372	0.384	0.304	0.434	0.248	0.302	0.549	0.972	1.098	0.852	1.07	0.693	0.439	0.445	0.468	0.428	0.286	0.29	0.712	1.127	1.332	1.314
YML054C	38.072	46.131	54.278	51.26	40.377	30.707	26.846	20.327	6.293	4.6	8.345	11.535	43.405	60.312	47.904	40.033	44.501	25.121	18.631	9.063	15.291	4.949	9.343	11.497	48.333	57.438	62.324	37.273	29.357	28.699	15.518	10.179	14.682	5.781	11.051	19.443
YML060W	0.529	0.045	0.171	0.204	0.241	0.325	0.428	0.694	2.39	1.277	1.064	0.979	0.352	0.048	0.202	0.175	0.273	0.209	0.419	1.798	0.965	1.326	1.1	1.257	0.227	0.154	0.146	0.237	0.262	0.261	0.318	2.597	1.064	1.276	1.138	0.782
YML061C	1.171	0.96	1.009	1.045	1.332	1.283	1.142	1.095	1.096	1.733	1.978	1.684	1.628	1.13	1.139	1.035	1.274	1.073	1.221	1.657	1.475	2.26	1.985	1.822	0.866	1.104	1.148	0.936	1.355	1.223	1.032	1.559	1.711	1.722	1.853	1.422
YML078W	27.587	26.083	20.707	21.214	18.773	17.235	16.385	17.484	18.084	24.216	32.879	26.178	29.425	27.191	19.653	16.736	16.676	14.713	15.605	17.269	23.598	22.721	28.587	25.399	36.553	26.451	18.752	13.914	13.445	14.067	19.412	20.028	24.102	23.594	26.021	26.699
YML081C-A	28.426	31.573	27.351	26.014	21.687	18.318	18.723	15.961	9.023	20.832	22.329	26.005	26.854	29.178	26.733	24.838	17.353	17.323	15.122	14.808	22.464	15.669	26.363	22.601	29.408	29.793	24.846	20.465	19.249	15.941	19.44	16.057	18.616	21.416	24.65	21.911
YML110C	15.928	27.925	20.706	17.502	15.241	13.96	13.91	12.176	2.88	11.474	15.295	11.067	21.564	23.14	16.885	15.721	14.299	11.4	10.214	7.728	10.986	14.7	15.322	11.373	26.253	24.612	15.878	10.228	10.261	9.642	13.537	5.205	12.169	12.851	12.082	12.231
YML120C	24.062	20.058	15.455	13.535	14.046	10.536	11.666	11.02	3.15	17.424	21.696	17.92	27.649	20.707	14.685	15.619	8.889	7.868	8.741	4.834	26.608	20.137	20.822	23.643	26.703	17.104	14.692	8.131	8.836	7.593	9.353	3.608	22.263	16.901	17.721	19.522
YML129C	18.468	15.572	9.425	8.753	7.074	6.716	4.371	5.461	4.435	12.336	16.54	13.052	14.172	15.059	7.073	5.025	4.551	5.415	5.918	3.781	11.746	13.486	12.782	12.756	14.549	13.56	9.138	7.431	6.041	6.069	6.868	3.515	10.158	10.882	14.411	11.905
YMR023C	0.892	0.634	0.496	0.346	0.45	0.408	0.34	0.404	0.604	0.707	0.616	0.84	0.388	0.608	0.412	0.516	0.387	0.397	0.427	0.386	0.989	0.643	0.615	0.673	0.9	0.56	0.472	0.454	0.419	0.495	0.379	0.282	0.797	0.627	0.75	0.696
YMR024W	5.736	3.347	2.037	1.382	1.82	1.533	1.555	1.148	2.163	4.428	4.105	4.749	3.366	2.731	1.383	1.24	1.007	1.002	1.358	1.92	2.595	6.508	4.798	4.671	5.018	2.428	1.594	1.201	1.184	1.159	1.677	2.242	4.068	6.058	5.606	5.484
YMR038C	3.323	2.008	1.928	3.325	3.69	3.346	4.377	6.009	8.028	3.261	2.912	2.417	3.6	2.62	2.97	4.256	4.453	3.401	4.113	9.612	6.479	2.6	3.198	3.484	3.894	1.876	3.6	2.277	3.115	3.842	4.463	12.892	3.515	2.747	2.82	3.298
YMR056C	8.236	9.445	8.143	7.6	6.016	5.162	4.755	4.72	4.191	6.24	4.653	6.71	7.798	9.385	7.591	6.921	5.739	5.421	4.783	4.929	8.44	7.094	7.036	7.033	9.763	12.556	9.064	5.08	5.559	4.771	4.926	5.329	7.368	5.754	7.061	7.045
YMR060C	2.274	1.677	1.356	1.404	1.593	1.167	1.209	1.092	0.956	1.984	2.196	2.332	1.401	1.917	1.207	1.468	1.458	1.092	1.264	0.869	1.763	2.181	2.099	2.208	1.808	1.705	1.399	1.133	1.157	1.062	1.546	0.796	1.773	1.926	2.007	1.859
YMR062C	3.624	4.036	6.758	6.156	9.515	9.085	6.975	9.841	5.602	5.226	4.872	5.068	4.877	4.543	5.857	5.864	7.794	9.009	9.59	7.216	5.459	6.179	5.084	5.644	3.912	3.87	6.088	5.161	7.61	8.837	13.162	7.109	4.804	4.619	5.258	4.838
YMR072W	12.468	13.935	11.639	15.507	13.918	13.107	11.48	14.207	5.805	7.103	11.498	7.085	11.799	15.913	13.125	18.169	16.546	11.326	10.69	9.863	4.423	7.407	9.761	10.531	9.521	10.625	15.859	9.708	13.464	7.967	9.895	10.425	5.624	7.835	9.466	9.69
YMR083W	27.814	13.883	16.081	15.245	11.85	11.09	12.034	11.641	19.666	20.444	22.408	19.695	23.71	13.669	12.975	15.098	12.067	9.885	10.874	14.381	23.902	15.673	21.701	18.251	30.435	20.653	14.473	13.062	10.447	10.483	12.563	18.133	24.233	18.541	21.078	23.126
YMR089C	8.679	5.965	3.905	3.597	3.974	3.242	3.181	2.615	2.443	7.895	6.47	7.159	5.138	5.883	3.609	4.106	3.01	3.33	3.202	3.871	5.56	8.251	8.672	6.62	7.872	7.082	4.492	3.217	3.294	3.259	4.283	3.475	7.546	8.232	7.6	8.413
YMR097C	1.874	1.645	1.825	1.596	1.65	1.313	1.51	1.31	1.166	1.447	1.792	1.429	1.681	1.801	1.589	1.168	1.555	0.993	1.488	1.218	1.35	1.759	1.319	1.573	1.49	1.531	1.628	1.545	1.477	1.164	1.011	1.199	1.496	1.661	1.41	1.423
YMR098C	2.202	1.636	1.261	1.1	1.192	0.956	1.182	0.98	0.996	1.596	2.208	1.851	2.16	1.684	1.182	1.106	1.276	0.847	0.972	1.151	1.689	2.012	1.645	2.704	2.071	0.975	1.281	1.23	1.232	0.978	0.718	1.095	1.621	1.868	2.04	2.148
YMR108W	6.216	3.227	6.917	7.606	9.549	11.198	12.979	11.682	17.645	9.966	14.046	13.674	10.2	4.272	6.723	5.823	9.632	12.074	8.479	17.821	11.41	11.427	15.281	9.3	9.587	3.654	6.824	7.204	8.532	12.267	15.308	25.346	15.633	12.832	15.21	13.823
YMR110C	15.619	30.108	43.213	31.249	31.08	31.217	33.809	26.565	4.304	9.768	12.229	10.238	16.208	30.401	32.254	33.658	30.562	23.885	22.587	13.32	11.033	10.9	11.744	8.557	21.624	38.884	36.554	25.515	27.749	28.194	26.548	10.392	14.859	10.805	10.098	11.68
YMR115W	3.497	3.66	3.816	3.072	2.313	2.505	2.727	2.633	2.208	2.845	2.071	2.418	3.271	3.502	3.159	3.255	2.498	2.392	2.561	1.917	2.394	1.62	2.248	1.988	2.972	4.427	3.397	2.677	2.438	2.572	2.435	1.413	2.62	2.321	2.288	2.302
YMR118C	0.591	1.42	1.944	4.091	7.229	8.939	11.238	10.699	1.373	0.541	0.546	0.57	0.713	1.355	1.733	4.742	6.155	8.665	9.506	4.424	0.581	0.762	0.815	0.351	0.781	1.285	2.239	4.196	7.331	10.056	10.93	3.015	0.689	0.854	0.451	0.501
YMR145C	30.663	23.378	19.257	19.523	15.945	15.877	16.561	16.476	14.869	19.75	20.213	23.161	35.07	21.582	19.485	19.023	12.6	12.504	12.55	14.351	40.206	19.186	28.974	27.556	37.676	18.26	20.305	12.51	12.678	11.13	15.268	11.227	27.348	16.337	23.178	25.424
YMR150C	4.036	3.634	2.946	3.168	3.259	2.612	2.876	2.019	1.157	3.482	2.753	2.788	2.104	4.488	3.196	3.696	3.775	2.937	2.422	2.245	1.894	2.899	2.455	2.552	3.823	4.666	4.217	3.226	2.95	2.957	2.898	1.476	2.518	2.681	2.623	2.483
YMR152W	1.809	4.237	2.394	2.654	2.109	2.481	1.625	2.393	0.673	1.164	1.348	1.112	1.359	2.947	2.642	2.233	2.225	2.395	2.439	1.944	1.202	1.503	1.231	1.298	1.753	4.631	2.876	2.86	2.417	2.285	2.863	1.244	1.177	1.332	1.189	1.167
YMR157C	11.703	5.691	3.531	2.8	2.567	2.503	2.456	2.263	1.63	5.976	11.511	7.677	11.168	5.114	2.885	2.292	2.563	1.634	2.117	1.673	3.721	7.85	7.755	8.532	7.767	4.045	2.837	2.414	2.204	1.831	1.944	1.67	3.916	7.612	7.884	8.766
YMR158W	6.082	2.173	1.447	0.916	0.935	0.71	0.632	1.137	1.648	5.179	6.921	6.035	4.984	2.778	1.1	1.041	0.909	0.979	0.801	0.997	4.514	5.685	5.116	6.601	6.757	2.336	1.34	1.174	1.365	0.932	0.663	1.815	4.207	5.538	5.047	5.276
YMR165C	1.57	2.817	3.06	3.325	3.264	2.717	3.173	1.894	0.78	0.869	1.364	1.508	2.679	3.173	3.598	2.863	2.387	2.65	1.523	1.504	0.663	1.264	1.267	1.023	1.869	3.067	3	2.432	2.059	2.572	2.398	1.449	1.16	1.362	1.693	1.49
YMR166C	3.186	2.158	2.24	1.639	1.135	1.068	1.118	1.335	1.144	2.146	3.215	3.037	3.971	1.92	1.416	1.038	0.886	0.845	0.728	0.9	1.551	2.966	3.488	2.334	3.371	2.536	1.594	0.924	1.011	0.988	0.831	0.967	3.238	2.907	3.194	3.359
YMR177W	0.561	0.316	0.339	0.243	0.264	0.217	0.203	0.305	2.063	0.842	0.837	0.872	0.249	0.29	0.315	0.378	0.333	0.255	0.418	1.717	0.77	1.18	0.828	0.747	0.416	0.379	0.293	0.29	0.221	0.262	0.391	2.449	1.174	0.941	0.883	0.731
YMR188C	6.33	4.031	1.671	1.983	1.955	1.514	1.273	1.929	2.133	4.056	4.209	4.867	5.365	4.498	2.183	2.15	1.371	1.842	1.388	1.367	4.031	4.732	5.249	6.02	4.48	3.493	2.036	1.954	2.199	2.08	1.379	1.863	2.929	5.751	5.608	5.357
YMR189W	2.935	2.327	1.683	2.292	2.887	3.385	4.135	5.741	6.605	4.177	2.611	2.325	3.479	2.165	1.754	2.561	2.572	2.663	3.356	4.409	11.943	2.452	3.161	3.583	3.4	1.908	1.749	1.401	2.145	2.824	3.79	7.409	8.464	2.699	2.964	3.263
YMR193W	4.941	3.034	2.064	1.694	1.488	1.233	1.438	1.226	2.22	4.919	7.575	6.671	6.634	3.298	1.915	1.728	1.721	1.504	0.882	1.591	2.871	5.732	7.011	4.172	5.319	3.453	1.689	1.427	1.227	1.533	1.328	1.884	5.627	5.804	6.656	6.706
YMR203W	10.917	13.282	7.522	7.07	6.453	5.568	5.033	4.951	5.042	7.405	6.971	9.601	10.546	11.168	5.959	6.128	3.69	4.531	4.304	5.332	7.837	10.348	11.798	10.862	11.077	9.751	5.881	4.878	4.583	4.046	5.525	6.68	8.644	9.879	11.14	11.171
YMR207C	0.852	0.777	0.821	1.286	0.865	0.631	0.666	0.587	0.539	0.419	0.685	0.644	0.615	0.842	0.804	0.868	0.988	0.778	1.055	0.826	0.401	0.625	0.727	0.65	0.763	0.741	0.759	0.785	0.728	0.726	0.845	0.653	0.542	0.824	0.625	0.856
YMR225C	3.509	2.121	1.7	1.475	1.007	1.007	0.907	1.17	0.883	2.415	4.863	4.083	3.686	1.926	1.459	1.183	1.056	1.12	0.78	1.366	1.121	2.927	3.614	2.641	3.35	2.322	1.614	1.147	0.912	1.17	1.133	1.194	2.586	3.376	4.147	4.242
YMR228W	2.817	2.104	2.084	1.931	1.502	1.529	1.879	1.796	1.361	2.668	3.032	3.495	2.955	1.891	1.786	1.556	1.95	1.579	1.536	2.044	1.954	3.013	3.166	3.063	4.177	2.844	1.812	1.533	1.638	1.451	1.812	2.033	2.399	2.732	3.025	3.194
YMR234W	0.352	0.397	0.316	0.493	0.455	0.438	0.398	0.637	1.023	0.533	0.338	0.552	0.338	0.507	0.454	0.45	0.357	0.458	0.421	0.849	0.509	0.514	0.477	0.522	0.38	0.415	0.424	0.549	0.533	0.288	0.528	0.928	0.459	0.455	0.524	0.48
YMR241W	12.096	3.972	4.823	4.637	2.804	2.996	2.417	5.866	19.188	9.609	11.845	10.242	7.277	4.034	4.288	3.752	3.428	2.887	3.964	11.714	11.562	11.799	10.705	11.248	9.576	3.885	3.722	3.617	3.243	3.123	4.965	16.293	11.569	10.652	10.815	10.623
YMR256C	22.186	32.672	43.094	35.976	29.4	25.574	21.982	22.437	22.546	23.559	32.234	32.034	28.219	39.635	37.673	27.164	30.427	25.496	16.759	21.091	15.601	22.374	30.836	20.166	34.02	37.196	37.99	31.079	25.988	28.65	20.822	22.832	31.204	24.207	30.232	29.351
YMR257C	1.296	1.18	1.495	0.978	0.823	0.975	0.935	0.81	0.935	1.226	2.045	1.755	1.444	0.98	1.058	0.803	0.861	0.826	0.708	0.728	1.062	1.488	1.569	1.219	1.314	1.505	1.521	0.902	0.768	0.895	0.802	0.681	1.635	1.657	1.683	1.49
YMR267W	1.673	1.4	1.116	0.762	0.578	0.615	0.666	0.664	0.28	0.733	1.097	1.17	1.225	1.258	0.869	0.934	0.717	0.484	0.649	0.527	0.509	0.87	1.166	1.151	1.667	1.149	0.775	0.731	0.597	0.63	0.605	0.326	0.549	1.087	1.299	1.359
YMR282C	1.46	1.124	0.689	0.947	1.037	0.846	0.625	0.632	0.996	1.279	1.123	1.674	1.47	1.276	1.026	1.015	0.921	0.797	0.706	0.467	2.381	1.381	1.451	1.93	1.353	1.206	0.847	1.087	1.088	0.768	0.588	0.66	1.16	1.77	1.774	1.812
YMR286W	9.846	7.312	3.607	5.018	4.53	3.814	4.364	4.307	3.547	7.729	6.739	6.37	9.191	7.931	4.782	6.089	5.524	3.608	2.813	3.19	5.799	5.653	6.65	7.238	9.3	4.415	4.911	3.316	4.386	4.543	3.665	3.433	6.636	6.31	5.841	6.524
YMR287C	0.804	0.625	0.335	0.543	0.498	0.382	0.431	0.381	0.571	0.632	1.282	1.29	1.204	0.657	0.48	0.529	0.485	0.454	0.287	0.381	0.488	1.12	1.495	0.787	0.767	0.569	0.415	0.403	0.324	0.408	0.245	0.485	0.799	1.313	1.361	1.262
YMR293C	0.595	0.427	0.232	0.326	0.342	0.413	0.42	0.295	0.248	0.599	0.656	0.634	0.537	0.361	0.411	0.363	0.408	0.236	0.215	0.24	0.371	0.617	0.55	0.561	0.878	0.496	0.326	0.283	0.249	0.296	0.356	0.262	0.482	0.716	0.606	0.658
YMR301C	1.314	0.679	0.864	0.755	0.798	0.844	0.983	1.162	1.728	0.945	1.105	1.586	1.497	0.628	0.708	0.788	0.709	0.766	0.99	2.232	1.55	1.247	1.687	1.828	1.535	0.831	0.842	0.753	0.813	0.941	1.239	2.546	1.289	1.371	1.793	1.788
YMR302C	5.948	7.035	5.409	4.494	2.934	4.027	4.011	3.136	1.305	3.369	4.099	4.226	5.358	6.499	4.816	4.605	4.39	3.604	3.971	3.01	3.269	4.437	4.151	4.057	4.769	8.188	4.943	4.298	3.773	3.7	3.845	1.933	4.291	4.166	4.183	4.941
YNL003C	0.588	1.265	0.949	1.25	1.328	1.023	0.686	0.511	0.577	0.484	0.54	0.66	1.237	1.543	1.339	1.329	0.776	0.888	0.513	0.283	0.768	0.485	0.671	0.854	0.917	0.903	0.981	0.813	0.852	1.076	0.411	0.511	0.535	0.55	0.695	0.812
YNL005C	9.791	5.706	3.36	3.436	2.677	3.022	2.793	1.717	4.311	8.278	9.312	4.853	9.125	4.943	3.357	3.829	3.276	2.021	1.88	2.91	8.248	8.981	9.055	8.704	4.205	3.328	2.776	2.219	2.566	2.68	2.05	3.902	3.435	9.146	8.55	7.209
YNL009W	5.312	11.977	9.123	9.663	7.054	7.887	7.689	5.744	1.224	0.388	0.541	0.72	5.505	12.825	10.319	9.58	10.142	6.823	6.582	3.159	0.497	0.421	0.545	0.872	3.731	9.751	10.783	9.204	7.844	6.33	5.58	2.205	0.356	0.479	0.679	0.949
YNL026W	3.648	3.622	3.359	3.137	2.109	2.407	2.484	2.449	0.873	3.039	3.452	3.423	4.3	3.886	3.117	3.276	2.778	2.351	2.226	1.884	2.955	3.306	3.641	3.243	3.877	4.634	3.779	2.299	2.407	2.165	2.342	1.349	2.947	3.053	3.444	3.605
YNL037C	12.44	7.262	4.254	4.873	4.597	3.807	3.171	2.821	3.473	12.047	17.831	14.317	18.444	7.59	4.905	4.332	2.883	3.796	2.89	3.116	13.626	14.455	19.04	13.398	11.777	4.973	3.614	3.867	3.394	3.596	1.681	2.215	10.822	15.88	17.08	16.118
YNL052W	33.116	22.792	25.244	21.791	20.048	16.707	19.713	19.473	14.695	26.22	27.15	30.613	33.811	26.776	23.064	23.63	16.455	15.281	15.69	17.902	30.762	27.554	31.971	30.45	35.502	27.862	23.971	13.935	15.14	14.557	19.587	14.911	32.745	23.736	30.201	28.325
YNL055C	41.509	50.276	50.352	46.064	40.034	33.253	37.47	32.189	16.172	33.636	34.961	33.399	39.834	42.742	43.884	46.322	32.522	27.9	30.788	23.677	30.96	33.349	36.379	29.064	41.156	53.286	49	31.139	31.531	25.28	32.079	22.219	32.192	28.92	32.839	23.579
YNL064C	8.09	10.051	12.568	21.15	20.267	23.24	22.573	23.101	25.222	18.417	17.942	14.677	10.222	9.758	15.897	23.909	21.162	21.558	19.637	27.569	24.483	16.961	17.866	14.568	9.495	10.178	16.494	16.924	19.315	20.985	25.279	33.103	23.235	15.745	16.084	14.77
YNL066W	0.389	1.709	15.788	17.462	10.431	8.588	5.343	2.391	6.334	0.525	0.647	0.622	0.572	3.241	17.135	13.621	11.255	6.17	3.546	4.645	1.451	0.521	0.782	0.655	0.591	8.174	21.796	10.025	8.698	6.157	3.744	8.862	1.287	0.627	0.634	0.701
YNL070W	3.241	5.035	4.785	4.075	3.577	3.016	1.635	2.301	4.858	6.237	7.352	9.201	6.659	5.731	4.795	1.864	2.086	3.901	2.116	2.835	3.243	5.399	8.112	4.584	4.442	4.391	4.915	4.644	2.783	3.806	1.338	3.703	6.093	6.861	9.418	8.242
YNL071W	13.953	31.006	33.207	28.456	25.247	20.983	18.384	14.484	10.473	18.483	22.501	17.56	26.193	31.599	28.537	24.297	18.147	17.174	13.333	13.533	11.891	18.473	21.34	15.059	20.452	30.522	27.979	18.039	14.466	15.97	12.907	12.585	16.957	15.945	18.476	18.913
YNL073W	5.734	3.607	1.856	1.988	1.602	1.588	1.298	1.089	1.148	3.204	3.575	2.225	5.812	2.401	1.497	1.939	1.595	1.049	0.895	0.832	3.802	3.11	3.441	3.914	3.504	2.09	1.508	0.944	1.071	1.153	1.043	0.805	1.68	3.225	3.292	3.397
YNL081C	6.924	4.947	3.423	2.906	2.624	2.124	2.001	2.002	2.075	4.666	5.651	5.547	5.956	5.1	3.221	2.839	3.69	2.17	1.76	1.504	2.477	4.919	5.306	5.199	6.179	3.493	3.452	2.335	2.51	2.098	2.272	1.841	4.756	4.545	4.97	4.867
YNL083W	3.656	2.853	2.115	2.006	1.999	1.657	1.948	1.738	1.344	2.448	3.239	3.103	3.433	2.911	2.124	2.025	2.126	1.591	1.697	1.721	2.152	3.062	3.681	3.216	4.1	2.759	2.184	1.51	1.595	1.491	1.902	2.009	2.667	2.824	2.758	3.022
YNL100W	8.144	10.886	9.486	6.569	5.086	4.513	4.535	4.082	2.338	4.95	7.231	6.676	10.203	11.173	7.807	5.015	5.265	4.432	4.024	2.817	4.475	5.136	6.3	5.542	10.299	9.402	8.303	5.494	3.857	4.255	3.765	2.276	5.722	5.749	6.525	7.357
YNL104C	28.765	45.571	44.687	43.496	44.109	39.033	43.664	31.787	27.045	28.229	30.752	18.587	35.735	46.961	44.424	46.134	36.321	28.106	29.908	27.73	34.278	23.298	27.158	26.072	31.432	38.872	41.245	25.469	30.747	33.98	27.075	32.761	18.375	23.257	23.667	24.803
YNL111C	4.094	4.873	5.578	5.559	4.538	4.955	6.463	7.249	5.711	2.483	4.817	7.19	3.079	6.231	5.971	5.083	6.344	4.479	6.226	11.594	4.632	2.132	5.488	7.882	1.75	2.972	6.861	4.288	4.235	4.178	7.149	11.246	2.962	3.135	6.243	7.462
YNL121C	8.462	7.429	6.056	4.933	3.066	3.286	4.024	4.089	3.312	6.771	7.416	7.492	7.003	4.794	4.72	5.04	4.748	3.877	4.244	3.687	5.329	6.256	8.16	7.008	5.618	6.858	5.195	4.482	4.22	3.196	4.447	4.435	5.953	7.608	8.045	5.731
YNL125C	7.469	11.506	12.114	10.155	8.866	8.541	8.726	7.469	4.004	3.177	2.6	2.929	7.257	10.272	9.976	10.064	7.468	6.574	7.6	5.353	5.011	2.999	2.773	3.887	7.797	12.054	10.636	7.422	7.435	6.88	7.816	4.874	4.189	2.821	3.346	4.972
YNL131W	6.658	10.572	7.363	5.574	4.433	4.275	3.768	3.773	2.967	5.521	8.53	7.048	8.751	9.717	6.56	4.697	4.268	4.733	3.546	3.353	2.749	6.505	7.74	6.22	11.236	7.221	6.655	4.753	4.469	4.095	4.095	3.09	6.23	6.164	7.083	7.197
YNL133C	1.401	1.271	2.291	2.11	1.786	1.813	1.905	2.227	1.814	1.627	1.806	1.476	1.861	1.594	1.994	2.019	2.479	2.127	1.814	2.283	1.674	1.196	1.345	0.991	1.864	1.74	2.512	2.269	1.767	2.224	2.069	1.817	1.795	1.349	1.418	1.548
YNL137C	7.192	5.221	2.524	2.699	2.8	2.251	1.924	1.696	2.441	6.17	5.951	4.587	8.708	4.511	2.819	2.659	1.52	1.66	1.373	1.865	7.497	6.664	8.585	8.29	5.178	2.227	1.59	1.354	1.732	1.602	1.178	2.33	3.784	8.064	7.605	7.015
YNL169C	3.558	4.138	5.721	4.321	3.398	2.351	2.088	1.839	4.576	4.095	5.942	7.927	8.457	4.161	4.963	3.009	2.159	2.247	1.901	2.4	3.842	4.13	9.769	5.983	5.304	2.973	4.356	2.667	1.794	1.974	1.608	2.546	4.375	5.084	7.189	7.707
YNL177C	3.873	2.578	1.809	1.436	1.288	1.63	1.363	1.391	1.301	2.293	3.831	3.143	3.04	2.485	1.612	1.382	1.653	1.073	1.275	1.16	2.866	3.066	2.839	3.513	3.182	1.426	1.516	1.544	1.371	1.317	1.244	1.205	2.062	3.542	3.007	3.076
YNL185C	3.691	2.871	1.244	0.739	0.886	1.053	0.826	1.009	1.525	3.437	4.237	3.944	4.457	2.728	1.275	1.136	0.618	0.751	1.028	1.512	3.384	4.76	4.795	4.795	3.275	2.348	1.424	1.08	0.599	0.888	0.912	1.158	3.633	4.313	4.282	3.809
YNL186W	3.999	4.385	5.941	5.925	6.424	5.891	7.664	7.511	15.754	5.886	5.554	5.192	5.68	4.864	5.771	6.776	7.671	5.872	6.303	13.537	7.287	5.154	6.525	6.369	6.626	5.414	6.916	4.097	5.182	5.274	8.268	17.862	6.71	3.973	5.039	5.167
YNL200C	1.271	6.827	6.795	6.733	4.448	6.569	5.954	5.306	0.536	1.345	1.84	1.251	2.35	6.283	6.275	5.187	5.602	6.151	4.68	2.192	1.341	1.635	1.376	1.229	2.713	6.398	6.783	6.403	5.449	6.098	5.002	1.41	1.9	1.804	1.374	1.498
YNL213C	1.397	0.837	0.868	0.695	0.676	0.716	0.489	0.793	0.852	1.201	1.291	1.491	1.449	0.947	0.739	1.074	0.993	0.743	0.896	1.077	0.765	1.415	1.343	1.534	1.543	0.895	0.972	0.662	0.685	0.778	0.71	1.167	1.197	1.334	1.424	1.276
YNL252C	6.339	3.471	2.044	2.069	1.623	1.598	1.849	2.449	2.315	5.155	7.175	5.711	7.062	3.215	2.239	1.962	2.589	1.751	1.946	4.215	4.398	7.114	6.298	6.392	8.271	4.205	2.48	1.799	1.705	1.718	2.271	3.779	4.731	5.554	6.021	6.009
YNL256W	0.896	0.534	0.889	0.927	0.743	0.792	0.937	1.183	3.416	0.888	1.183	1.573	0.8	0.528	0.874	1.122	1.096	0.927	1.129	3.261	0.84	0.952	1.55	1.549	0.888	0.738	1.008	0.86	0.911	0.757	1.472	4.826	0.665	1.102	1.633	1.313
YNL284C	11.474	7.477	3.293	3.052	2.657	2.317	2.289	1.778	2.705	7.674	8.428	9.739	11.01	6.926	3.536	2.93	1.868	2.2	1.837	2.321	7.398	9.679	10.001	10.264	10.673	5.315	3.231	2.095	2.22	1.794	2.239	2.436	8.099	9.148	9.463	10.032
YNL292W	1.33	1.003	1.149	1.058	1.278	1.297	1.372	1.702	5.639	2.478	1.837	1.853	1.653	0.938	1.159	1.314	0.913	1.109	1.389	3.638	2.405	1.929	1.778	1.87	1.944	0.924	1.236	0.891	0.919	1.057	1.64	5.273	2.247	1.907	1.827	1.675
YNL306W	6.915	5.145	1.997	2.826	1.782	1.868	1.655	2.178	1.785	4.196	4.697	3.859	6.138	4.997	3.029	2.559	2.135	1.892	1.476	1.968	4.837	5.279	6.588	4.813	4.661	3.275	2.255	2.407	2.112	1.649	1.73	2.192	2.393	6.358	6.506	6.145
YNL312W	4.795	4.015	5.33	3.957	4.074	4.009	4.131	3.982	1.419	9.039	8.636	5.529	4.403	4.1	3.932	3.344	5.115	3.183	4.431	3.459	5.555	9.342	6.289	5.762	4.443	3.682	4.096	2.826	3.585	3.056	4.402	1.834	7.577	5.466	5.237	5.027
YNL315C	13.509	10.313	5.244	4.343	3.982	3.57	3.675	3.238	3	10.724	15.949	12.141	14.731	10.402	5.184	5.491	4.164	3.18	3.029	3.369	5.939	13.22	14.585	11.848	11.332	9.508	5.139	2.736	3.117	2.761	3.897	3.201	9.08	10.219	10.911	11.705
YNR001C	25.766	33.469	40.319	35.127	30.718	26.942	24.339	22.05	8.778	35.328	38.6	32.657	42.6	35.753	34.755	23.277	26.555	20.507	19.999	13.743	31.931	26.514	33.553	25.746	32.965	31.009	35.518	25.206	22.501	23.153	17.349	9.727	31.963	28.113	31.821	31.631
YNR002C	30.615	47.881	53.772	48.156	45.458	40.258	40.91	32.783	12.12	13.2	22.868	24.102	50.759	54.55	45.119	38.084	34.893	29.635	29.261	19.77	21.297	19.555	27.133	25.03	46.9	39.001	49.774	29.813	30.361	30.905	28.984	12.342	24.566	19	26.408	31.335
YNR017W	10.918	8.29	7.042	6.686	6.432	4.881	5.543	6.758	9.886	13.159	12.113	11.675	12.055	7.307	5.826	6.345	5.397	4.779	4.843	10.145	11.029	13.26	13.946	12.282	10.999	8.492	6.079	4.424	4.81	4.18	6.236	12.245	12.676	10.81	11.288	11
YNR018W	12.384	6.2	7.158	7.72	6.586	6.156	7.935	10.406	26.154	11.35	14.478	13.024	15.091	6.283	6.916	7.26	6.661	6.174	6.898	25.348	19.319	12.666	17.602	16.248	13.984	7.976	7.236	5.163	5.405	5.222	9.435	35.571	15.984	10.463	13.891	14.108
YNR020C	3.107	1.29	0.773	0.73	0.627	0.65	0.788	0.859	0.909	3.184	3.404	3.547	2.589	1.181	0.677	0.508	0.711	0.603	0.786	1.449	2.41	3.322	3.105	3.123	2.604	0.866	1.002	0.614	0.812	0.819	0.887	1.407	2.634	2.912	2.92	2.768
YNR022C	2.703	1.385	0.818	0.812	0.503	0.524	0.455	0.538	0.605	1.64	2.995	2.951	2.13	1.526	0.774	0.826	0.948	0.561	0.587	0.662	0.423	2.272	2.134	2.446	1.969	1.311	0.929	1.054	0.763	0.746	0.427	0.446	1.122	2.158	2.486	2.492
YNR036C	13.468	19.261	13.436	10.538	8.902	7.339	7.173	6.445	4.396	13.011	16.202	13.629	19.865	17.913	12.16	8.34	7.787	6.554	5.4	4.206	10.173	13.669	13.792	10.754	19.762	18.961	13.337	7.87	7.308	7.029	6.43	3.714	11.815	12.977	13.657	14.151
YNR037C	5.648	4.296	2.402	2.39	1.806	1.744	1.742	1.723	1.962	4.583	6.951	6.196	8.288	4.474	2.898	2.006	2.205	1.95	1.624	1.863	3.101	6.07	7.044	5.833	7.642	4.723	2.696	1.986	1.733	1.944	1.486	1.586	4.657	5.698	6.911	7.206
YNR040W	1.981	0.908	0.646	0.512	0.302	0.456	0.612	0.699	0.343	1.323	1.815	1.568	2.01	0.847	0.512	0.476	0.475	0.498	0.568	0.539	0.953	1.613	1.582	1.694	1.414	1.154	0.495	0.392	0.451	0.442	0.531	0.412	1.22	1.488	1.789	2.176
YNR041C	2.995	2.834	2.635	1.798	0.84	1.142	1.174	1.385	1.702	1.867	1.397	2.228	2.742	2.993	2.422	1.591	0.972	1.138	1.177	1.344	2.76	1.675	1.645	2.674	1.869	4.333	2.595	1.491	1.226	1.082	1.162	1.14	2.199	1.652	2.101	2.637
YNR045W	3.196	2.557	2.329	2.249	1.744	1.917	1.753	1.818	1.167	2.353	2.543	2.285	2.772	2.435	2.13	2.096	2.265	1.769	1.964	0.868	2.648	2.77	2.284	1.575	2.845	3.222	2.535	1.842	1.902	1.563	1.818	0.76	2.538	2.097	2.162	2.406
YOL023W	2.371	0.979	0.573	0.556	0.51	0.41	0.459	0.541	0.571	1.369	2.35	1.802	1.426	0.516	0.427	0.477	0.495	0.45	0.548	0.437	1.223	1.75	1.928	1.333	0.799	1.005	0.562	0.406	0.389	0.424	0.562	0.46	1.4	1.941	2.141	1.859
YOL025W	2.842	2.385	2.363	2.882	2.521	2.806	2.865	2.725	1.545	1.926	2.031	1.851	2.285	2.295	1.911	3.118	2.41	2.442	2.795	1.796	2.192	1.678	1.813	1.568	1.52	2.972	2.705	2.803	2.817	2.396	2.682	1.833	2.135	1.906	1.684	1.605
YOL033W	2.356	1.38	0.703	0.593	0.431	0.699	0.727	0.633	0.552	2.796	2.839	2.56	2.861	0.944	0.634	0.638	0.575	0.587	0.611	0.562	1.328	3.127	2.595	2.624	2.15	1.298	0.63	0.641	0.664	0.561	0.562	0.414	2.085	2.601	2.648	2.331
YOL048C	2.272	4.792	2.901	4.238	3.715	3.626	2.666	2.425	0.788	1.753	1.505	1.272	2.794	4.567	4.552	4.604	2.834	3.435	2.708	1.256	1.907	1.641	1.351	1.18	1.514	3.392	4.479	3.927	3.652	3.333	2.923	1.044	2.057	1.338	1.141	1.21
YOL059W	0.482	0.437	0.535	0.55	0.801	0.961	0.906	0.842	0.665	0.364	0.516	0.374	0.483	0.405	0.412	0.682	0.756	0.627	0.791	1.526	0.593	0.448	0.385	0.391	0.352	0.586	0.544	0.383	0.542	0.571	1.022	1.555	0.344	0.395	0.323	0.334
YOL071W	3.805	8.142	4.781	5.376	4.055	4.402	3.491	3.068	0.479	3.59	6.291	4.621	5.971	7.493	4.472	4.001	3.556	3.742	3.328	1.734	1.057	4.756	4.142	3.283	4.238	6.503	4.877	5.041	3.094	4.074	3.408	0.855	3.501	5.487	5.85	4.928
YOL081W	3.973	8.087	5.46	8.664	8.621	10.405	7.066	8.004	3.64	3.806	3.927	3.707	4.856	7.256	7.279	9.474	8.703	8.801	9.946	6.428	4.067	4.323	3.506	3.248	3.25	5.807	7.63	9.641	9.373	10.201	8.564	5.91	3.724	4.046	3.616	3.679
YOL086C	66.778	55.694	32.715	26.713	28.87	25.113	25.826	23.512	47.265	55.083	72.693	57.467	72.806	54.245	28.742	26.266	26.363	18.735	21.001	33.036	49.627	49.625	61.414	52.206	75.91	50.957	29.671	20.266	21.296	21.358	26.626	50.429	52.512	47.487	53.703	55.369
YOL096C	3.329	3.726	2.975	2.508	1.796	2.228	2.379	2.329	0.43	2.336	2.65	2.12	3.266	4.069	2.561	2.72	3.071	1.945	2.032	1.05	2.09	2.487	1.759	2.43	3.162	4.718	3.353	2.213	2.302	2.147	2.177	0.394	1.99	2.141	2.175	2.329
YOL098C	3.228	4.069	4.586	5.084	4.314	4.796	5.013	5.153	6.749	5.377	4.258	4.224	4.785	3.938	4.482	5.365	4.526	4.139	4.228	6.066	5.937	5.555	5.192	5.34	3.7	4.34	4.877	3.451	3.854	4.14	4.252	6.805	6.041	4.627	4.645	4.348
YOL140W	0.502	1.092	2.285	1.857	2.043	2.224	2.685	2.543	4.685	1.109	1.39	1.323	1.059	1.131	2.033	1.716	1.756	2.937	2.851	3.319	0.982	1.113	1.049	1.075	0.947	1.128	2.071	2.22	1.982	3.182	2.373	4.399	1.511	1.263	1.654	1.361
YOR017W	2.456	1.899	1.714	1.756	1.949	1.769	1.908	1.699	2.219	2.763	3.121	2.383	2.994	1.827	1.897	2.211	1.381	1.431	1.651	1.557	4.107	3.499	3.432	2.957	2.629	1.408	1.924	1.172	1.313	1.197	1.66	1.938	3.634	2.665	2.447	2.422
YOR020C	24.216	26.617	14.568	20.054	18.499	18.745	17.319	16.048	12.725	26.221	22.104	27.158	27.351	27.306	17.098	21.774	20.178	16.505	12.886	9.339	23.81	24.383	26.407	25.546	18.153	18.143	20.113	18.171	14.843	20.314	13.898	12.288	13.513	26.542	26.492	23.361
YOR037W	1.389	1.41	1.096	1.186	0.723	0.919	0.774	0.853	1.424	1.711	1.519	1.65	1.53	1.44	1.142	1.221	1.202	0.877	0.844	0.857	1.929	1.828	1.423	1.749	1.745	1.432	1.157	0.922	0.91	0.93	0.889	0.938	2.09	1.707	1.626	1.211
YOR040W	0.402	0.483	0.681	0.589	0.595	0.644	0.887	0.829	0.452	0.278	0.393	0.287	0.55	0.624	0.523	0.934	1.065	0.919	1.183	0.985	0.382	0.353	0.31	0.308	0.316	0.86	0.506	0.69	0.87	0.603	0.919	0.606	0.33	0.257	0.267	0.207
YOR045W	32.045	24.599	14.019	12.827	10.37	8.553	9.296	9.41	11.063	22.173	29.297	27.12	31.445	20.714	14.302	12.264	12.865	7.949	7.832	9.334	12.848	20.122	26.886	18.387	21.868	25.024	15.031	9.081	9.749	7.929	8.3	9.878	19.73	19.344	23.315	21.314
YOR065W	18.831	26.131	24.225	18.787	15.732	13.001	12.816	11.645	5.738	15.719	18.933	17.259	19.724	23.523	21.305	16.549	12.365	11.126	10.625	6.598	23.277	14.946	18.96	17.23	19.6	25.794	21	12.698	10.66	9.97	11.284	4.457	20.41	15.185	19.316	17.8
YOR100C	22.764	16.145	11.776	9.242	8.107	7.185	7.225	6.18	2.007	3.709	8.138	6.404	28.588	18.751	12.143	10.345	7.785	5.786	5.845	3.589	2.274	5.413	6.893	6.568	20.846	22.427	12.405	7.035	6.666	6.275	7.374	2.14	2.952	5.237	6.887	7.088
YOR114W	0.383	0.434	0.446	0.332	0.299	0.281	0.287	0.22	0.111	0.345	0.644	0.529	0.478	0.486	0.351	0.281	0.337	0.31	0.286	0.152	0.199	0.744	0.535	0.418	0.252	0.45	0.458	0.42	0.418	0.308	0.297	0.106	0.286	0.653	0.549	0.344
YOR125C	1.351	1.049	1.092	1.345	1.316	1.082	0.882	0.486	0.332	1.596	1.792	1.561	1.936	1.878	1.813	1.449	1.282	1.16	0.951	0.579	0.91	1.491	0.888	0.998	1.853	1.322	1.693	1.42	1.111	1.123	0.897	0.195	1.209	1.689	1.555	1.411
YOR130C	1.092	1.252	1.518	1.289	1.139	1.349	1.832	1.74	1.466	1.951	1.87	1.665	2.011	1.083	1.23	1.362	1.119	1.386	1.641	1.839	1.839	1.62	1.755	1.509	1.593	1.669	1.486	1.16	1.133	1.239	2.071	1.551	1.962	1.669	1.813	1.696
YOR136W	28.701	12.45	8.395	9.179	8.275	9.423	9.622	9.319	7.604	34.359	33.678	27.623	32.374	12.672	9.33	9.102	9.271	8.12	7.264	6.842	43.666	30.408	32.955	29.323	37.519	12.151	8.682	6.951	7.173	7.669	9.772	4.119	35.067	27.337	27.888	24.103
YOR142W	29.048	37.435	34.261	30.289	23.641	22.114	20.062	18.49	7.004	17.932	19.21	18.315	25.974	37.014	28.448	28.854	28.457	17.801	17.898	11.388	20.034	14.003	18.77	16.275	19.752	44.298	32.345	21.354	19.639	18.355	20.307	12.618	18.486	13.924	17.952	15.664
YOR150W	14.768	13.132	5.077	5.027	4.864	4.023	4.259	3.959	2.11	8.68	11.13	11.769	16.085	10.461	5.327	5.189	4.173	3.205	3.31	2.907	6.607	10.637	12.403	11.672	15.186	8.504	5.431	3.376	3.52	3.224	4.173	2.477	7.014	10.335	10.901	11.245
YOR158W	2.395	1.765	1.356	1.177	0.862	0.924	0.727	0.447	0.969	2.3	2.592	2.362	3.278	2.178	1.532	0.946	0.901	0.943	0.869	0.65	1.488	2.279	1.652	1.813	2.816	1.62	1.314	1.347	0.738	0.995	0.587	0.221	2.327	2.836	2.925	2.59
YOR176W	5.048	5.868	5.713	6.159	4.695	3.918	4.286	3.811	0.771	4.155	4.202	3.358	3.812	5.543	6.094	5.776	4.779	3.368	3.416	2.819	3.191	4.804	4.231	3.436	2.838	5.658	6.434	4.209	4.034	3.33	4.144	1.748	3.924	4.401	3.998	2.895
YOR187W	16.178	12.232	3.883	6.713	5.182	4.138	3.034	4.247	4.937	14.359	9.42	14.319	16.479	12.434	7.265	6.313	4.127	4.07	3.011	2.575	13.465	13.053	12.197	14.253	12.325	7.621	5.019	5.413	3.255	3.995	3.156	2.566	6.623	14.902	14.309	12.406
YOR201C	3.144	2.183	1.807	1.983	1.597	1.887	2.648	2.49	3.736	4.009	4.791	3.814	3.521	1.995	1.58	2.013	1.629	1.93	2.245	3.698	4.002	4.039	4.186	3.866	3.88	2.721	1.805	1.746	1.397	1.697	2.616	4.054	3.582	3.61	3.926	3.552
YOR205C	1.436	0.734	1.072	0.777	0.432	0.649	0.667	0.88	1.352	1.879	1.592	1.695	1.482	0.765	0.612	0.919	0.776	0.646	0.748	1.932	1.586	1.764	1.548	2.206	1.762	1.378	0.962	0.625	0.551	0.518	0.613	1.881	1.463	1.569	1.68	1.574
YOR215C	8.607	14.917	14.375	13.422	11.097	11.925	11.914	10.893	2.634	5.808	5.614	5.901	7.889	13.445	11.909	15.106	16.547	11.223	11.246	8.045	4.552	6.658	5.077	5.308	9.486	19.27	16.652	12.546	13.374	13.363	12.563	5.335	4.559	6.166	5.933	5.106
YOR222W	2.949	1.375	2.262	2.253	2.692	3.186	3.194	3.8	7.516	4.423	3.829	3.675	3.623	1.608	2.352	2.54	2.809	3.376	4.05	5.393	4.386	3.592	3.083	2.922	2.626	1.56	2.578	2.336	2.284	3.915	3.065	3.503	2.729	3.757	3.997	3.895
YOR226C	0.751	1.183	1.507	1.315	1.455	1.479	2.014	2.741	9.306	4.38	3.506	2.727	1.871	1.355	1.439	1.632	1.344	1.412	1.696	8.828	5.083	2.816	3.211	2.294	1.963	1.123	1.542	1.161	0.979	1.311	2.022	11.25	4.154	2.889	3.058	2.672
YOR232W	3.178	2.384	1.386	1.307	1.279	1.17	1.027	1.247	2.937	3.487	3.92	4.459	2.418	2.269	1.404	1.172	0.987	1.404	1.251	1.984	2.526	4.015	3.291	3.135	2.518	2.559	1.428	1.976	1.412	1.464	1.552	2.635	3.16	5.656	4.651	3.409
YOR241W	4.115	3.289	3.779	3.535	3.155	3.087	3.673	4.421	6.822	4.769	5.225	4.851	3.555	3.358	3.502	4.091	4.333	3.073	3.62	5.63	5.245	4.14	4.982	4.298	2.961	3.728	4.02	2.995	3.577	3.473	4.645	5.816	4.296	3.781	4.482	3.732
YOR251C	4.453	7.361	4.166	7.381	9.339	8.347	8.242	6.925	5.308	3.441	3.531	3.602	5.408	7.099	6.551	8.482	7.011	7.151	6.756	5.455	5.616	3.613	4.013	4.383	3.642	4.995	6.284	6.018	5.969	7.3	7.369	6.775	2.552	3.632	3.715	3.642
YOR266W	1.187	0.769	0.53	0.476	0.367	0.356	0.319	0.455	0.26	0.879	1.535	1.152	0.896	0.691	0.542	0.437	0.602	0.468	0.608	0.481	0.553	1.122	1.102	0.894	1.136	0.994	0.46	0.608	0.426	0.494	0.58	0.349	0.729	1.211	1.291	1.008
YOR271C	7.474	7.457	7.284	6.604	6.004	5.673	6.615	10.095	22.769	7.654	7.666	8.854	8.304	6.609	7.102	6.404	5.961	5.488	6.237	18.511	14.093	8.347	9.629	11.197	7.551	8.833	6.554	4.681	4.601	4.773	7.794	24.849	10.303	6.817	8.684	8.273
YOR274W	1.338	0.506	0.501	0.561	0.505	0.692	0.83	0.97	1.715	1.018	0.806	1.059	0.935	0.553	0.501	0.685	0.802	0.723	0.869	1.454	0.895	0.805	1.057	1.097	0.818	0.718	0.559	0.654	0.776	0.843	0.825	1.722	1.056	0.955	1.109	0.88
YOR285W	39.268	56.608	50.288	57.825	47.182	48.516	41.588	43.403	27.45	37.391	26.175	28.011	40.092	61.533	54.392	63.402	50.78	35.834	33.816	27.884	43.67	29.008	29.004	26.185	33.016	54.743	49.262	40.609	34.795	44.054	33.134	24.921	19.798	26.736	27.493	28.249
YOR286W	12.321	8.028	3.83	4.717	4.863	4.17	3.583	4.21	5.659	10.438	8.971	9.565	11.017	7.312	4.988	5.425	3.986	3.562	3.107	3.416	10.049	9.881	10.001	8.833	7.864	6.85	4.029	4.282	3.521	4.478	2.409	3.482	2.488	11.078	10.293	10.055
YOR297C	1.471	2.599	2.876	2.542	1.926	1.728	1.925	1.782	3.433	2.721	2.626	2.495	2.216	1.59	2.411	2.051	2.095	1.924	2.21	2.134	2.535	3.108	3.222	2.511	2.054	2.125	2.355	2.025	1.558	1.537	2.07	3.117	3.111	2.833	3.134	2.326
YOR303W	10.537	17.201	30.258	29.361	33.54	36.361	39.594	30.333	23.809	10.083	12.561	11.764	12.557	16.449	26.965	33.432	41.882	30.578	32.073	30.236	14.399	9.65	14.515	13.472	10.613	21.885	27.096	19.823	28.128	30.738	36.094	35.915	10.475	9.164	12.488	10.426
YOR305W	1.914	1.587	2.001	1.574	1.236	1.554	1.342	2.024	3.437	2.357	2.824	3.215	1.005	1.593	1.755	1.606	1.793	1.742	1.795	4.579	2.113	3.109	3.014	2.377	1.352	1.95	1.853	1.838	1.823	1.628	2.116	4.522	1.946	2.648	2.98	2.023
YOR317W	5.9	17.065	21.276	14.875	12.21	12.322	8.817	6.439	2.691	1.79	1.192	2.307	8.334	16.906	16.193	17.654	11.42	11.033	11.129	6.302	1.677	0.913	1.902	1.732	7.604	13.415	21.264	15.213	10.538	12.396	7.794	2.153	1.621	1.106	2.253	3.552
YOR335C	9.812	4.361	5.75	5.04	3.971	5.173	5.709	7.165	19.795	10.906	10.866	9.116	7.662	4.372	4.459	5.551	7.212	4.901	6.873	11.302	14.251	6.044	7.999	8.602	10.25	6.269	5.687	5.171	5.324	5.738	7.357	16.426	8.77	6.876	8.753	7.441
YOR350C	0.402	0.481	0.844	0.792	0.815	0.808	0.753	0.812	0.522	0.482	0.522	0.635	0.597	0.51	0.673	0.803	0.624	0.996	0.898	0.703	0.365	0.363	0.347	0.287	0.48	0.452	0.809	1.052	1.15	0.952	0.774	0.512	0.449	0.508	0.535	0.665
YOR354C	2.772	2.401	1.521	1.012	0.981	1.205	0.917	1.12	1.236	3.037	3.959	3.852	3.897	2.099	1.263	0.916	1	1.113	1.073	0.937	1.763	3.781	3.685	3.203	3.258	2.013	1.243	1.343	1.194	1.087	1.054	0.8	2.907	3.783	4.029	4.083
YOR356W	8.091	8.745	9.421	8.474	7.441	6.91	6.532	7.05	3.278	6.353	6.023	7.257	8.932	9.818	10.163	8.14	9.328	6.594	6.311	6.751	5.839	6.942	7.34	8.205	8.204	9.336	10.031	7.181	6.228	6.175	7.068	5.979	7.112	6.08	7.082	7.204
YOR374W	50.689	68.319	74.816	73.269	65.709	59.653	53.672	60.143	35.625	19.155	18	28.565	53.181	72.786	69.477	67.926	63.829	45.458	50.415	42.309	34.782	21.577	28.471	31.224	46.084	58.673	67.77	53.914	47.817	54.662	56.209	40.671	27.578	23.574	29.885	33.848
YPL004C	29.538	51.474	41.85	47.489	45.136	43.231	44.805	33.461	9.837	16.409	13.118	12.719	35.153	53.273	45.729	49.499	41.14	31.921	30.633	18.457	23.951	13.763	12.967	15.308	38.513	45.182	47.3	32.253	32.354	36.169	40.321	19.559	19.109	13.382	11.873	14.473
YPL005W	0.729	0.886	0.741	0.884	0.736	0.704	0.748	0.544	0.495	0.62	0.475	0.59	0.769	0.828	0.758	0.977	0.815	0.836	0.782	0.341	1.024	0.496	0.564	0.638	0.89	0.671	0.876	0.765	0.771	0.71	0.575	0.419	0.63	0.572	0.412	0.59
YPL013C	13.096	10.835	7.99	7.627	6.313	5.643	4.587	6.049	5.391	13.725	13.862	15.145	13.187	10.726	8.412	7.658	8.404	6.512	5.289	6.525	10.827	13.101	13.962	14.848	15.037	12.744	8.084	7.956	7.649	7.014	6.748	6.789	11.366	13.207	12.915	13.568
YPL023C	1.966	1.823	2.482	2.08	1.796	2.023	2.532	2.59	4.812	5.04	2.976	2.405	3.148	1.724	2.235	2.168	2.192	1.892	2.067	3.481	6.697	3.371	2.56	2.542	2.733	2.394	2.141	1.818	1.869	1.858	2.519	3.916	4.94	2.216	2.315	2.383
YPL029W	2.173	2.117	1.688	1.78	1.701	1.487	1.488	1.413	1.714	2.818	2.333	3.372	3.896	1.801	1.923	1.567	1.324	1.632	1.386	1.745	1.769	3.049	4.167	2.462	2.284	1.172	2.069	1.534	1.536	1.624	1.682	1.559	3.001	2.984	3.691	3.59
YPL036W	1.368	6.828	3.965	8.883	17.953	20.606	24.254	21.83	5.605	1.111	0.92	0.854	1.249	5.911	5.231	8.912	10.05	14.934	16.891	12.992	2.149	1.004	1.165	0.889	1.133	3.007	4.779	7.362	10.579	15.395	23.178	17.108	1.537	0.911	0.949	0.941
YPL040C	3.331	2.017	1.401	1.079	1.031	0.969	0.996	0.703	1.092	2.378	2.467	2.653	3.387	1.799	1.017	1.068	0.618	0.788	0.888	0.46	2.186	2.814	3.408	3.733	3.629	1.307	1.172	0.844	0.819	0.75	0.905	0.752	2.114	2.919	2.82	2.965
YPL059W	6.691	4.165	5.372	5.568	5.478	5.568	5.917	6.019	3.097	8.771	7.401	8.022	8.4	5.256	5.261	5.397	4.31	5.276	4.721	3.467	5.725	7.752	7.341	6.745	6.679	3.93	5.054	5.041	5.443	5.761	5.935	3.269	7.163	7.918	8.111	8.144
YPL061W	25.715	24.372	30.622	22.387	21.378	21.291	21.436	19.293	16.269	15.269	11.763	15.796	32.619	24.502	23.669	21.718	18.437	19.836	21.336	18.395	18.022	12.708	14.149	14.362	27.415	19.738	25.712	20.217	20.582	20.903	19.633	9.376	19.282	11.975	17.219	20.689
YPL063W	2.663	3.703	2.666	2.593	2.468	2.133	1.873	1.937	3.838	4.762	3.587	4.321	4.589	3.202	3.22	2.523	2.097	2.493	2.013	3.301	3.056	4.552	4.967	3.327	3.22	1.878	2.523	2.261	1.827	2.028	2.247	3.518	4.982	4.661	4.852	4.331
YPL072W	0.944	0.884	0.526	0.396	0.432	0.399	0.343	0.366	0.251	0.392	0.735	1.083	0.869	0.85	0.437	0.421	0.353	0.331	0.392	0.222	0.502	0.756	0.878	1.067	0.884	0.556	0.492	0.396	0.374	0.303	0.289	0.287	0.378	0.901	0.948	0.913
YPL091W	5.272	4.916	5.526	5.453	4.789	4.478	4.675	5.262	6.097	7.128	5.944	4.947	6.441	5.256	4.795	5.176	4.355	4.312	4.107	4.763	6.434	6.266	5.087	4.697	6.84	3.652	4.743	4.373	3.97	4.096	4.844	5.876	7.547	5.446	5.245	6.215
YPL097W	3.837	1.838	1.386	1.045	0.789	0.796	0.676	0.56	0.996	4.132	2.894	4.041	5.541	1.906	1.376	0.839	0.657	0.836	0.666	1.117	2.017	4.07	4.6	3.019	3.796	0.943	1.35	0.799	0.704	0.745	0.832	1.063	4.285	3.849	4.144	4.273
YPL099C	1.841	2.391	1.879	1.739	1.882	1.417	0.716	0.966	0.851	1.396	0.804	1.224	2.354	2.289	2.16	1.715	1.678	1.472	1.102	0.468	0.961	1.18	0.897	1.186	1.706	1.934	1.973	1.834	1.592	2.004	0.903	0.681	1.09	1.653	1.474	1.268
YPL103C	2.154	1.018	0.686	0.8	0.503	0.756	0.91	0.544	1.452	2.076	1.514	1.756	3.125	0.87	0.628	0.547	0.651	0.53	0.601	0.933	2.529	1.972	1.703	2.476	2.149	0.56	0.753	0.546	0.454	0.665	0.609	1.451	1.91	2.047	1.87	2.034
YPL104W	4.974	3.735	1.568	1.614	1.817	1.476	1.557	1.482	0.695	3.799	4.312	4.266	6.001	3.157	1.851	1.466	1.204	1.309	1.157	1.46	3.067	4.734	4.951	5.291	5.314	1.676	1.29	1.22	1.303	0.921	1.561	1.634	3.113	5.169	4.395	4.577
YPL107W	2.235	2.628	2.918	2.137	1.785	1.962	1.931	1.956	2.3	1.73	1.372	1.478	2.193	2.677	2.619	2.444	1.594	1.849	2.243	1.79	3.035	1.471	1.516	1.993	2.223	2.43	2.598	2.055	1.855	1.835	2.128	2.713	2	1.479	1.551	1.412
YPL109C	4.386	6.238	7.104	6.627	5.71	5.81	5.489	3.905	0.625	2.311	2.842	2.686	4.505	6.119	6.432	7.525	5.181	5.074	5.027	2.305	2.622	2.275	2.619	3.632	5.532	5.638	7.415	5.716	5.678	4.685	5.872	2.005	2.811	2.584	2.488	2.028
YPL118W	4.834	4.465	1.946	1.823	1.708	1.439	1.287	1.274	1.461	3.253	3.167	3.87	4.254	3.739	2.309	1.532	1.307	1.826	1.533	1.382	2.35	4.447	4.362	5.019	4.516	4.593	2.308	1.89	1.462	1.42	1.453	1.257	3.531	4.087	3.881	4.419
YPL132W	3.919	2.816	1.921	1.904	1.502	1.501	1.354	1.555	1.423	3.309	3.25	3.227	5.561	2.678	2.074	1.942	1.48	1.528	1.465	0.886	2.659	2.998	3.609	2.953	3.998	2.772	2.433	1.525	1.372	1.602	1.183	0.949	2.931	3.084	3.46	3.418
YPL134C	9.798	8.558	4.999	8.547	8.304	6.053	5.608	3.921	1.915	8.211	5.112	7.824	11.73	10.101	8.284	7.158	6.018	5.374	3.895	2.259	8.806	6.605	7.964	8.389	7.243	6.497	5.837	7.104	4.383	5.287	3.06	4.219	5.908	9.119	7.851	6.979
YPL135W	27.442	28.017	19.901	26.031	23.487	29.045	31.548	20.165	12.401	12.854	11.837	9.322	28.7	26.492	24.78	28.172	27.756	20.836	20.696	10.634	16.122	10.158	11.999	11.11	25.137	27.928	22.001	17.871	19.131	24.062	20.043	11.886	8.537	9.411	9.958	10.437
YPL148C	2.051	1.758	2.225	1.945	1.863	2.246	2.387	2.258	1.148	1.262	1.501	1.241	2.139	1.919	2.095	2.549	3.662	2.18	2.058	1.474	1.264	1.085	1.219	1.192	3.205	2.82	2.653	2.146	2.468	2.528	2.377	1.14	1.09	0.86	1.176	1.169
YPL159C	1.379	2.14	3.402	2.674	2.809	2.875	3.554	4.51	3.929	2.352	2.347	1.834	2.383	2.472	2.611	2.89	2.408	2.905	3.512	6.949	3.31	2.706	2.386	1.933	2.333	2.221	2.395	2.155	2.317	2.916	3.663	7.143	3.729	1.996	2.039	1.94
YPL172C	6.74	3.217	1.372	1.69	1.596	1.422	1.419	1.24	1.466	5.934	5.905	5.818	8.491	3.276	1.826	1.646	1.091	1.23	1.186	0.806	5.737	6.445	6.926	6.74	8.717	2.058	1.767	1.309	1.462	1.286	1.265	0.75	5.001	5.894	5.727	6.457
YPL173W	7.126	4.644	2.926	2.123	1.952	1.882	1.855	1.796	1.857	5.985	6.005	5.666	8.007	4.185	2.316	2.524	1.391	1.515	1.83	1.479	5.382	6.518	6.304	7.282	7.487	2.974	2.397	1.537	1.506	1.413	1.895	1.748	5.477	5.893	5.352	5.169
YPL183W-A	9.862	7.235	4.531	4.304	4.364	3.892	4.126	4.501	4.603	11.504	12.757	8.578	9.842	5.647	4.625	4.831	3.948	3.645	3.797	4.834	9.814	10.425	10.342	9.532	11.355	7.986	4.595	2.918	3.4	3.327	4.682	5.004	9.748	8.286	8.352	8.463
YPL188W	1.495	4.292	4.623	4.244	4.152	4.072	4.054	4.038	3.139	2.043	2.046	1.746	2.72	4.278	4.81	4.586	4.73	4.431	3.709	3.738	2.137	2.237	1.997	2.298	2.659	2.948	4.869	3.513	3.904	4.007	4.789	3.797	2.346	1.995	1.984	1.688
YPL208W	1.094	0.785	0.81	0.703	0.624	0.788	0.952	0.91	0.78	1.611	1.543	1.118	1.184	0.719	0.739	0.645	1.124	0.697	0.729	0.86	1.101	1.141	1.121	0.763	0.878	0.998	0.597	0.633	0.836	0.775	0.782	0.756	1.136	1.201	1.027	0.698
YPL215W	5.067	4.825	2.822	3.197	2.249	2.135	1.817	2.003	2.748	4.882	5.628	6.802	6.745	4.549	2.746	2.696	1.816	2.407	2.176	2.258	5.042	6.403	7.008	7.731	5.614	4.898	2.732	2.303	1.788	1.907	1.993	2.566	6.676	6.256	6.05	3.802
YPL222W	1.68	3.534	4.43	4.354	5.657	5.161	4.94	4.177	0.931	1.669	1.506	1.184	2.627	3.575	4.172	5.454	4.69	4.235	3.68	2.322	1.447	1.65	1.347	1.22	2.897	3.619	4.727	4.3	4.03	4.018	4.741	1.844	2.276	1.463	1.344	1.546
YPL224C	1.003	1.262	1.547	1.385	1.182	1.004	1.041	0.95	0.847	1.223	1.118	1.168	1.772	1.436	1.361	1.55	0.916	0.966	0.989	0.8	0.963	1.276	1.103	0.865	1.6	1.134	1.34	1.003	0.945	0.963	0.922	0.634	1.597	1.326	1.22	1.306
YPL252C	8.888	6.376	5.524	4.931	4.712	4.585	5.585	6.494	13.956	17.428	18.708	15.103	15.975	5.868	5.661	5.123	4.554	3.982	4.544	10.219	9.563	17.518	19.68	15.763	15.481	5.953	6.153	3.456	3.719	3.886	6.481	14.491	14.93	13.685	15.157	14.301
YPL262W	25.12	35.117	32.312	25.066	21.15	19.558	17.317	17.255	11.889	36.429	32.938	29.034	40.747	30.981	26.669	24.379	11.759	15.106	16.493	11.945	27.719	25.418	36.046	20.273	36.857	29.131	27.097	15.426	12.433	14.788	14.959	10.011	31.51	27.509	30.225	28.443
YPR001W	14.533	33.306	16.747	17.557	13.761	11.847	7.294	3.662	1.286	0.32	0.46	1.216	18.164	33.035	22.111	15.967	12.696	10.344	7.55	2.301	0.261	0.381	0.92	1.797	15.828	28.896	19.865	14.849	11.649	10.777	5.616	2.685	0.258	0.691	1.02	1.601
YPR002W	26.683	32.741	11.644	13.785	9.421	8.228	4.343	3.415	1.808	3.583	4.554	5.196	33.583	27.672	16.288	15.881	11.808	7.279	6.06	3.613	1.856	4.637	7.025	9.149	28.023	26.951	18.132	9.823	8.747	8.551	5.117	3.268	1.971	5.844	7.429	9.949
YPR004C	7.468	6.394	6.917	6.164	5.172	4.699	5.033	6.02	9.504	10.455	8.102	12.098	9.851	6.949	6.38	5.084	3.371	4.618	4.751	5.944	8.939	9.019	12.309	6.965	6.28	4.849	6.777	4.599	4.064	4.488	4.99	7.837	11.801	9.34	12.397	10.592
YPR006C	19.994	28.081	28.238	17.96	15.148	12.621	11.463	7.424	1.414	1.084	1.893	3.059	27.606	27.211	22.016	15.273	12.483	11.374	9.977	3.977	0.517	1.646	2.605	3.185	24.051	22.575	22.258	13.377	12.223	11.236	9.493	1.932	0.815	1.81	2.814	4.878
YPR011C	4.805	2.896	2.959	2.575	2.508	2.148	2.41	2.447	2.438	5.916	5.345	4.192	6.576	3.107	2.691	2.411	2.339	2.122	2.075	2.022	4.304	4.903	4.277	4.168	6.128	2.891	2.683	2.045	1.948	2.106	2.475	2.046	5.284	4.142	4.058	4.525
YPR020W	8.538	4.771	4.796	3.647	2.685	2.788	1.951	3.613	3.412	5.455	7.946	7.628	5.637	4.599	3.901	3.255	4.158	2.917	3.081	3.592	6.608	6.015	6.364	7.862	6.505	6.033	3.792	4.753	3.646	3.619	3.447	4.062	6.275	6.848	7.529	7.84
YPR024W	2.93	2.628	2.574	2.038	1.746	1.668	1.692	1.808	1.475	2.224	2.057	1.989	3.403	2.331	2.205	2.184	2.111	1.442	1.676	1.537	2.712	2.023	2.209	2.542	3.383	3.133	2.576	1.714	1.689	1.672	1.995	1.328	2.612	1.936	1.963	2.008
YPR033C	7.95	4.223	3.18	4.133	3.181	3.568	4.459	3.273	19.085	10.533	5.36	7.443	7.239	4.213	3.747	4.129	3.892	3.255	3.97	6.044	12.167	7.158	7.678	7.824	6.839	3.943	3.814	3.279	2.705	3.766	3.684	14.269	6.159	8.782	7.218	8.144
YPR047W	2.809	1.508	0.648	0.498	0.327	0.3	0.29	0.465	0.151	1.611	2.467	1.802	2.189	1.061	0.561	0.42	0.457	0.382	0.476	0.286	0.734	2.238	1.874	2.004	2.354	1.77	0.548	0.524	0.324	0.364	0.443	0.155	1.442	2.167	1.854	2.135
YPR058W	6.016	4.272	4.726	5.715	7.021	7.619	9.882	8.732	7.762	5.074	4.721	5.083	7.268	4.24	4.983	6.3	5.834	6.929	8.088	6.576	7.978	4.617	5.639	6.544	8.299	3.338	6.145	4.655	5.392	6.926	9.101	10.735	5.581	4.489	4.802	6.195
YPR061C	1.586	2.077	1.612	1.804	1.283	1.528	1.58	1.098	0.743	0.802	0.494	0.783	2.144	2.305	1.976	1.795	1.142	1.353	1.15	1.258	1.499	0.563	0.697	0.99	1.608	1.873	2.049	1.669	1.409	1.482	1.697	1.504	0.727	0.703	0.707	1.114
YPR067W	3.261	3.453	3.064	2.857	2.23	2.393	2.213	2.255	1.251	3.326	2.832	3.464	3.821	3.256	3.41	2.857	2.119	2.441	2.414	1.737	2.565	3.61	4.326	2.73	2.32	2.908	3.11	2.279	2.201	2.31	2.57	1.193	4.436	3.557	4.123	3.954
YPR100W	11.728	8.393	6.299	4.934	4.063	4.259	4.232	4.424	3.61	11.635	10.281	13.586	11.478	8.881	6.647	4.159	4.645	5.078	4.164	3.235	4.171	10.009	11.894	8.626	10.198	7.813	6.647	5.729	5.914	6.134	4.199	2.974	7.802	11.545	12.721	12.178
YPR125W	3.848	3.058	2.287	3.017	2.541	2.828	3.784	3.719	6.443	6.268	4.524	5.338	5.992	3.332	3.23	3.159	2.509	2.804	2.361	7.965	8.466	6.119	7.027	7.223	4.289	2.047	2.615	2.202	2.11	2.485	4.378	15.365	6.647	5.755	5.331	5.944
YPR133W-A	10.964	11.408	8.103	5.862	5.211	4.857	4.359	4.358	4.953	12.046	12.346	14.59	14.504	9.223	6.295	4.973	3.806	4.622	3.856	4.592	4.261	11.716	12.279	11.504	12.741	4.982	5.3	4.6	4.192	4.52	4.663	5.571	9.674	11.603	14.183	14.218
YPR134W	1.865	2.59	2.792	2.587	2.547	2.481	2.594	2.647	1.507	2.326	1.663	2.03	2.491	2.584	2.801	2.581	2.468	2.707	2.174	1.909	1.731	2.119	1.543	1.748	2.769	2.234	2.629	2.582	2.487	2.833	2.806	1.513	2.743	2.158	1.949	2.074
YPR140W	3.552	3.403	2.316	2.22	2.291	2.026	1.772	2.344	2.104	3.22	3.404	2.579	3.372	2.87	2.24	2.126	2.187	2.164	2.08	2.732	2.666	3.182	2.704	3.236	4.077	4.122	2.584	1.877	1.937	2.013	2.482	2.515	3.745	3.019	2.412	3.019
YPR155C	3.319	4.586	3.365	3.305	2.925	2.705	2.754	1.813	0.54	1.655	1.621	2.264	3.684	4.656	3.699	3.483	2.365	2.537	2.279	0.88	2.741	1.933	1.916	2.315	3.623	3.889	3.821	3.281	2.844	2.876	2.665	0.933	2.031	2.219	1.771	2.574
YPR166C	11.801	10.35	6.949	5.427	3.696	3.654	3.749	4.127	4.637	12.349	11.4	14.756	12.532	9.684	7.112	5.384	4.916	4.905	3.874	3.901	4.915	11.785	12.495	11.292	13.91	6.174	7.061	6.562	5.264	5.091	4.086	3.44	9.31	12.349	14.617	14.943
YPR183W	7.604	6.748	5.365	5.629	6.706	6.062	6.489	6.063	11.695	11.563	11.505	7.644	8.874	6.011	5.249	5.91	5.377	4.745	5.3	7.979	13.675	11.872	10.888	9.344	9.253	7.064	5.413	4.557	4.72	4.587	6.409	11.974	11.768	10.385	8.074	7.832
YPR191W	21.474	25.765	20.159	21.559	17.835	14.813	15.514	10.899	6.533	26.048	15.352	20.865	30.026	27.5	23.463	16.185	10.313	12.347	10.746	6.312	37.896	21.7	27.921	26.558	24.243	16.863	18.864	12.418	11.324	11.254	12.134	8.884	29.708	20.872	21.524	23.886
