# Supplementary material for: Spatio-Temporal Dynamics of Yeast Mitochondrial Biogenesis: Transcriptional and Post-Transcriptional mRNA Oscillatory Modules
Source: PLoS Comput Biol. 2009 Jun 12;5(6):e1000409. doi: 10.1371/journal.pcbi.1000409 (PMC2690403; doi:10.1371/journal.pcbi.1000409)
Supplement: Dataset S2 — EDPM results for each of the 626 genes analyzed in this study. (0.20 MB XLS) [file pcbi.1000409.s005.xls]

## Sheet: EDPM_Results_626genes
Gene_id	Name	Model_Profile1	Model_Profile2	Model_Profile3	Model_Profile4	Model_Profile5	Model_Profile6	Model_Profile7	Model_Profile8	Model_Profile9	Model_Profile10	Model_Profile11	Model_Profile12	Model_Profile13	Model_Profile14	Model_Profile15
YAL008W	FUN14	0.0458	0.0613	0.0777	0.0925	0.1031	0.1075	0.1047	0.095	0.0802	0.063	0.0467	0.0341	0.0273	0.0272	0.0338
YAL039C	CYC3	0.0732	0.0634	0.0541	0.0468	0.0428	0.0429	0.0472	0.0551	0.065	0.0753	0.0838	0.0893	0.0908	0.0881	0.0819
YAL044C	GCV3	0.0728	0.0559	0.0406	0.0295	0.0247	0.0271	0.0366	0.0516	0.0693	0.0865	0.1	0.1075	0.1078	0.1011	0.0888
YAL046C	AIM1	0.1262	0.1096	0.0857	0.0583	0.0319	0.0112	0	0.0004	0.0131	0.0352	0.0627	0.0904	0.1137	0.1285	0.1329
YAL054C	ACS1	0.0121	0.0671	0.1183	0.1573	0.1773	0.174	0.1473	0.1016	0.0451	0	0	0	0	0	0
YAL062W	GDH3	0.0824	0.0923	0.0978	0.0982	0.0932	0.0834	0.0705	0.0568	0.0448	0.0368	0.0342	0.0372	0.0453	0.0569	0.07
YAR035W	YAT1	0.0863	0.1252	0.1527	0.164	0.1568	0.1317	0.0927	0.0466	0.0018	0	0	0	0	0	0.0422
YBL015W	ACH1	0.1517	0.1449	0.1239	0.092	0.0542	0.0168	0	0	0	0	0.0134	0.0503	0.0883	0.1211	0.1433
YBL022C	PIM1	0.0969	0.0931	0.0848	0.0734	0.0606	0.0487	0.0398	0.0356	0.037	0.0437	0.0544	0.0671	0.0796	0.0896	0.0957
YBL030C	PET9	0.1012	0.097	0.0877	0.0747	0.0601	0.0464	0.0361	0.0312	0.0327	0.0402	0.0524	0.0669	0.0811	0.0926	0.0997
YBL038W	MRPL16	0.1258	0.1113	0.0892	0.0631	0.0373	0.0161	0.0037	0	0.0128	0.0328	0.0586	0.0855	0.1088	0.1245	0.1305
YBL045C	COR1	0.1027	0.1072	0.1049	0.096	0.082	0.0651	0.0482	0.0344	0.0264	0.0257	0.0322	0.0447	0.0607	0.0775	0.0923
YBL057C	PTH2	0.075	0.0653	0.0558	0.0481	0.0434	0.0427	0.0462	0.0535	0.0632	0.0734	0.0824	0.0884	0.0907	0.0888	0.0832
YBL059W	NA	0.1137	0.0994	0.0795	0.0573	0.0363	0.0202	0.0122	0.0139	0.025	0.0436	0.0661	0.0884	0.1066	0.1177	0.1201
YBL064C	PRX1	0.0564	0.079	0.0996	0.1149	0.1222	0.1198	0.108	0.0886	0.0653	0.0422	0.0237	0.013	0.0117	0.0198	0.0356
YBL080C	PET112	0.1183	0.1138	0.1013	0.0828	0.0612	0.0403	0.0237	0.0146	0.0149	0.0245	0.0414	0.0626	0.0841	0.1023	0.1143
YBL087C	RPL23A	0.0623	0.0524	0.0447	0.0408	0.0412	0.046	0.0546	0.0655	0.0766	0.0859	0.0917	0.093	0.0898	0.0827	0.073
YBL090W	MRP21	0.1395	0.1179	0.0869	0.0514	0.0171	0	0	0	0	0.0218	0.0574	0.0934	0.1235	0.1427	0.1483
YBL095W	NA	0.093	0.1007	0.1028	0.0988	0.0892	0.0755	0.06	0.0456	0.0349	0.0299	0.0315	0.0393	0.0516	0.0663	0.0808
YBL099W	ATP1	0.0869	0.0896	0.0885	0.0836	0.0758	0.0662	0.0566	0.0486	0.0439	0.0433	0.0469	0.0538	0.0629	0.0724	0.0809
YBR003W	COQ1	0.1422	0.1273	0.1015	0.0691	0.0352	0.0058	0	0	0	0.0118	0.0432	0.0778	0.1093	0.1327	0.1442
YBR024W	SCO2	0.087	0.0952	0.0988	0.0969	0.0898	0.0786	0.065	0.0516	0.0409	0.0348	0.0345	0.0398	0.0496	0.0621	0.0753
YBR026C	ETR1	0.0071	0.0526	0.0984	0.1369	0.1616	0.1675	0.1531	0.1205	0.0756	0.0266	0	0	0	0	0
YBR029C	CDS1	0.1065	0.1025	0.0926	0.0781	0.0614	0.0453	0.0329	0.0263	0.027	0.0348	0.0482	0.0646	0.0811	0.0949	0.1038
YBR034C	HMT1	0	0	0	0	0	0	0	0.0439	0.1332	0.1952	0.2187	0.2006	0.1453	0.0632	0
YBR037C	SCO1	0.1432	0.1323	0.1099	0.0795	0.0459	0.015	0	0	0	0.0055	0.0342	0.0677	0.1001	0.1258	0.1409
YBR039W	ATP3	0.0945	0.0932	0.0875	0.0781	0.0667	0.055	0.0453	0.0392	0.0381	0.0422	0.0505	0.0615	0.0733	0.0837	0.0912
YBR044C	TCM62	0.1159	0.1133	0.1028	0.0861	0.0658	0.0453	0.0283	0.018	0.0164	0.0238	0.0388	0.0585	0.0792	0.0975	0.1104
YBR047W	FMP23	0	0.0051	0.0426	0.0833	0.1204	0.1474	0.1591	0.153	0.1299	0.0941	0.0525	0.0126	0	0	0
YBR063C	NA	0.0307	0.0311	0.0374	0.0488	0.0634	0.0789	0.0924	0.1014	0.1042	0.1003	0.0904	0.0766	0.0612	0.047	0.0363
YBR069C	TAT1	0.0458	0.0402	0.039	0.0425	0.0502	0.0609	0.0728	0.0837	0.0915	0.0949	0.0933	0.087	0.0773	0.066	0.0549
YBR078W	ECM33	0.1097	0.0909	0.068	0.0445	0.0245	0.0116	0.0082	0.0153	0.0316	0.0542	0.0788	0.1009	0.1167	0.1238	0.1213
YBR085W	AAC3	0.0797	0.0503	0.0233	0.0033	0	0	0.0119	0.0371	0.0675	0.0976	0.1218	0.1358	0.1376	0.1273	0.1068
YBR091C	MRS5	0.1052	0.0818	0.0558	0.0313	0.0125	0.0028	0.0044	0.0171	0.0388	0.0654	0.092	0.1138	0.1271	0.1299	0.1221
YBR104W	YMC2	0.0403	0.0233	0.0135	0.0125	0.0209	0.0374	0.0594	0.0828	0.1035	0.1175	0.1223	0.1173	0.1037	0.084	0.0617
YBR106W	PHO88	0.0655	0.043	0.0244	0.0127	0.0101	0.0174	0.0335	0.0557	0.08	0.1018	0.1171	0.1234	0.1198	0.1073	0.0881
YBR120C	CBP6	0.154	0.1239	0.0814	0.0333	0	0	0	0	0	0	0.0477	0.0961	0.1359	0.1608	0.167
YBR121C	GRS1	0.0768	0.0585	0.0414	0.0284	0.0218	0.023	0.0319	0.0471	0.0659	0.0848	0.1003	0.1096	0.1114	0.1056	0.0934
YBR122C	MRPL36	0.1435	0.1199	0.0862	0.0475	0.0104	0	0	0	0	0.0162	0.055	0.094	0.1266	0.1473	0.1532
YBR136W	MEC1	0.0476	0.0639	0.0807	0.0954	0.1054	0.1087	0.1047	0.0938	0.0779	0.0601	0.0437	0.0315	0.0255	0.0267	0.0345
YBR146W	MRPS9	0.1576	0.134	0.0967	0.0517	0.0062	0	0	0	0	0	0.0343	0.0813	0.1227	0.1517	0.1639
YBR185C	MBA1	0.1754	0.1435	0.093	0.0318	0	0	0	0	0	0	0.0072	0.071	0.1274	0.167	0.1837
YBR192W	RIM2	0.0989	0.0722	0.0444	0.02	0.0032	0	0.0034	0.021	0.0468	0.0761	0.1034	0.1238	0.134	0.1326	0.1202
YBR208C	DUR1.2	0	0	0	0	0	0	0	0.0618	0.1244	0.1698	0.1899	0.1818	0.1476	0.0941	0.0305
YBR221C	PDB1	0.0753	0.0844	0.0907	0.093	0.0907	0.0843	0.0746	0.0634	0.0527	0.0446	0.0405	0.041	0.0459	0.0543	0.0647
YBR227C	MCX1	0.0539	0.0473	0.0439	0.0442	0.0485	0.056	0.0655	0.0753	0.0836	0.0888	0.0901	0.0872	0.0808	0.0721	0.0627
YBR230C	OM14	0.0682	0.0929	0.1134	0.1262	0.129	0.1209	0.1031	0.0785	0.0518	0.0278	0.0109	0.0041	0.0081	0.022	0.0432
YBR251W	MRPS5	0.1328	0.1159	0.0904	0.0605	0.0309	0.007	0	0	0.0043	0.0275	0.0573	0.088	0.1145	0.1322	0.1386
YBR262C	AIM5	0.1302	0.1234	0.1071	0.0838	0.0572	0.0318	0.0123	0	0.004	0.0169	0.0385	0.0648	0.091	0.1127	0.1264
YBR268W	MRPL37	0.1716	0.1327	0.0763	0.0114	0	0	0	0	0	0	0.0192	0.0851	0.1405	0.1762	0.187
YBR269C	FMP21	0.0807	0.0997	0.1133	0.1192	0.1161	0.1044	0.0857	0.0635	0.0417	0.0245	0.015	0.0146	0.0232	0.0391	0.0593
YBR282W	MRPL27	0.14	0.1174	0.0852	0.0487	0.0139	0	0	0	0	0.0216	0.0583	0.0951	0.1255	0.1446	0.1497
YBR291C	CTP1	0	0	0	0	0	0	0	0	0	0.1566	0.2646	0.2853	0.2176	0.0759	0
YCL014W	BUD3	0.1073	0.1042	0.0947	0.0804	0.0634	0.0468	0.0334	0.0259	0.0257	0.0328	0.0459	0.0624	0.0794	0.0939	0.1038
YCL017C	NFS1	0.0801	0.0733	0.0654	0.0576	0.0513	0.0475	0.0471	0.0502	0.0562	0.0642	0.0725	0.0796	0.0844	0.0862	0.0846
YCL044C	MGR1	0.0446	0.0539	0.0655	0.0774	0.0876	0.0944	0.0963	0.0929	0.0848	0.0735	0.061	0.0498	0.0416	0.0378	0.0389
YCL064C	CHA1	0.0843	0.0756	0.0653	0.0551	0.0468	0.0418	0.0411	0.045	0.0528	0.0631	0.0739	0.0833	0.0897	0.092	0.0901
YCR003W	MRPL32	0.1708	0.1327	0.0774	0.0137	0	0	0	0	0	0	0.0203	0.0851	0.1395	0.1748	0.1857
YCR005C	CIT2	0.1169	0.1092	0.0943	0.0746	0.0532	0.0338	0.0199	0.0143	0.0181	0.0306	0.0494	0.0709	0.0913	0.1073	0.1162
YCR024C	SLM5	0.1278	0.1125	0.0894	0.0621	0.0353	0.0135	0.0003	0	0.0108	0.0318	0.0588	0.0868	0.1109	0.1271	0.133
YCR028C-A	RIM1	0.0859	0.085	0.081	0.0745	0.0666	0.0585	0.0518	0.0477	0.047	0.0498	0.0556	0.0632	0.0713	0.0785	0.0836
YCR046C	IMG1	0.1558	0.132	0.0951	0.0509	0.0066	0	0	0	0	0	0.0378	0.0837	0.1238	0.1515	0.1627
YCR071C	IMG2	0.1563	0.1336	0.0977	0.0539	0.0096	0	0	0	0	0	0.0351	0.0808	0.1212	0.1497	0.162
YCR083W	TRX3	0.0288	0.0515	0.0769	0.1009	0.1194	0.129	0.1276	0.1153	0.0942	0.0682	0.0422	0.0209	0.0078	0.0049	0.0123
YCR099C	NA	0.0578	0.076	0.0927	0.1053	0.1114	0.1097	0.1004	0.085	0.0662	0.0475	0.0325	0.0236	0.0223	0.0285	0.0411
YDL004W	ATP16	0.1009	0.0988	0.0914	0.0797	0.0656	0.0514	0.0397	0.0328	0.0319	0.0372	0.0477	0.0614	0.0758	0.0884	0.0972
YDL022W	GPD1	0.0297	0.0521	0.0771	0.1006	0.1187	0.128	0.1265	0.1143	0.0934	0.0679	0.0423	0.0214	0.0087	0.0059	0.0134
YDL027C	NA	0.0713	0.0871	0.0995	0.1066	0.1069	0.1002	0.0874	0.0708	0.0533	0.0384	0.0286	0.0256	0.0297	0.04	0.0547
YDL033C	SLM3	0.0888	0.0783	0.0658	0.0532	0.0428	0.0364	0.0352	0.0397	0.0491	0.0616	0.0748	0.0864	0.0945	0.0977	0.0957
YDL044C	MTF2	0.1064	0.094	0.0769	0.0579	0.04	0.0266	0.02	0.0218	0.0316	0.0477	0.067	0.086	0.1013	0.1105	0.1123
YDL045W-A	MRP10	0.131	0.116	0.0926	0.0645	0.0362	0.0127	0	0	0.0064	0.0275	0.0552	0.0845	0.1101	0.128	0.1352
YDL059C	RAD59	0.0895	0.0719	0.0532	0.0367	0.025	0.0204	0.024	0.0352	0.0522	0.0717	0.0901	0.1041	0.1115	0.1111	0.1033
YDL066W	IDP1	0.1085	0.0974	0.0811	0.0622	0.0437	0.0289	0.0206	0.0205	0.0287	0.0437	0.0626	0.0819	0.0983	0.1091	0.1127
YDL069C	CBS1	0.0935	0.0751	0.0551	0.0368	0.0234	0.0174	0.02	0.0309	0.0484	0.0691	0.0891	0.105	0.1139	0.1147	0.1075
YDL085W	NDE2	0	0.0228	0.1005	0.1631	0.1997	0.2031	0.1715	0.1099	0.0294	0	0	0	0	0	0
YDL107W	MSS2	0.1325	0.1292	0.1154	0.0932	0.066	0.0385	0.0155	0.0015	0	0.009	0.0288	0.0551	0.0828	0.1074	0.1249
YDL119C	NA	0.1073	0.1093	0.1042	0.0926	0.0764	0.0583	0.0413	0.0287	0.023	0.025	0.0345	0.0494	0.0671	0.0844	0.0985
YDL120W	YFH1	0.1079	0.1055	0.0965	0.0823	0.0652	0.0481	0.0341	0.0257	0.0247	0.0312	0.044	0.0605	0.0778	0.093	0.1036
YDL130W-A	STF1	0.0726	0.0882	0.1004	0.107	0.1068	0.0995	0.0863	0.0695	0.052	0.0373	0.0279	0.0255	0.0301	0.0409	0.0559
YDL131W	LYS21	0.0562	0.0403	0.0287	0.0234	0.0255	0.0348	0.0499	0.0681	0.0862	0.1007	0.109	0.1098	0.1031	0.0904	0.0738
YDL142C	CRD1	0.0753	0.0904	0.1016	0.1071	0.1057	0.0974	0.0836	0.0666	0.0495	0.0356	0.0273	0.0261	0.0318	0.0434	0.0587
YDL157C	NA	0.087	0.0779	0.0668	0.0555	0.046	0.0399	0.0385	0.0422	0.0502	0.0612	0.073	0.0836	0.091	0.0943	0.0928
YDL168W	SFA1	0.0265	0.0315	0.0425	0.0577	0.0747	0.0906	0.1024	0.108	0.1061	0.0972	0.0829	0.066	0.0495	0.0362	0.0281
YDL171C	GLT1	0.0753	0.0799	0.0823	0.0821	0.0792	0.0741	0.0676	0.0609	0.0552	0.0515	0.0506	0.0525	0.0568	0.0627	0.0692
YDL174C	DLD1	0.1051	0.1211	0.1281	0.1247	0.1114	0.0899	0.0641	0.0384	0.0177	0.0059	0.005	0.0149	0.0335	0.0575	0.0827
YDL178W	DLD2	0.1138	0.0869	0.0563	0.0268	0.0035	0	0	0.0045	0.0291	0.0602	0.0919	0.1185	0.1355	0.1404	0.1327
YDL181W	INH1	0.0909	0.1012	0.1058	0.1038	0.0954	0.0818	0.0653	0.0489	0.0357	0.028	0.0273	0.0335	0.0453	0.0605	0.0766
YDL198C	GGC1	0.1086	0.09	0.0674	0.0444	0.0249	0.0123	0.0093	0.0165	0.0327	0.055	0.0791	0.1007	0.1161	0.1229	0.1202
YDL202W	MRPL11	0.1814	0.1186	0.0334	0	0	0	0	0	0	0	0	0.0874	0.1617	0.2054	0.2121
YDL222C	FMP45	0	0	0	0.0318	0.1493	0.2277	0.2515	0.2152	0.1245	0	0	0	0	0	0
YDR019C	GCV1	0.0584	0.0306	0.0086	0	0	0.0071	0.0294	0.0585	0.0891	0.1155	0.1328	0.1382	0.1311	0.1131	0.0875
YDR023W	SES1	0.0867	0.0684	0.0497	0.0336	0.023	0.0198	0.0249	0.0376	0.0555	0.0754	0.0935	0.1067	0.1127	0.1109	0.1017
YDR036C	EHD3	0.1043	0.1118	0.1117	0.104	0.0898	0.0712	0.0516	0.0345	0.0231	0.0196	0.0244	0.0366	0.0538	0.0728	0.0906
YDR041W	RSM10	0.1323	0.1059	0.072	0.0361	0.0042	0	0	0	0.0033	0.036	0.0731	0.1078	0.1341	0.1479	0.1471
YDR044W	HEM13	0.1043	0.0815	0.0561	0.0322	0.0139	0.0044	0.0059	0.0183	0.0394	0.0654	0.0913	0.1125	0.1255	0.1283	0.1208
YDR061W	NA	0.1261	0.1163	0.0982	0.0746	0.0492	0.0264	0.0104	0.0044	0.0096	0.0249	0.0476	0.0732	0.0973	0.1158	0.1259
YDR065W	NA	0.0562	0.0501	0.0466	0.0465	0.0499	0.0563	0.0646	0.0733	0.0809	0.086	0.0875	0.0854	0.08	0.0726	0.0642
YDR070C	FMP16	0	0.007	0.0691	0.1259	0.1679	0.187	0.1793	0.1454	0.0913	0.0271	0	0	0	0	0
YDR079W	PET100	0.1272	0.1143	0.0934	0.0676	0.0414	0.0191	0.005	0	0.0103	0.0289	0.0541	0.0811	0.1052	0.1224	0.1301
YDR115W	NA	0.1519	0.1254	0.087	0.0427	0	0	0	0	0	0.0039	0.0481	0.093	0.1307	0.155	0.1623
YDR116C	MRPL1	0.1599	0.1096	0.0447	0	0	0	0	0	0	0	0.0416	0.1088	0.1602	0.1877	0.1874
YDR129C	SAC6	0.0772	0.0892	0.0974	0.1006	0.098	0.0898	0.0775	0.063	0.0492	0.0385	0.033	0.0334	0.0395	0.0502	0.0635
YDR148C	KGD2	0.0977	0.097	0.0912	0.0811	0.0685	0.0553	0.0439	0.0365	0.0345	0.0383	0.0471	0.0591	0.0723	0.0843	0.0933
YDR175C	RSM24	0.1621	0.1333	0.0897	0.0382	0	0	0	0	0	0	0.031	0.084	0.1296	0.1604	0.1717
YDR178W	SDH4	0.1062	0.11	0.1066	0.0963	0.0808	0.0626	0.0448	0.0307	0.0231	0.0233	0.0312	0.0452	0.0627	0.0805	0.0958
YDR194C	MSS116	0.1333	0.116	0.0901	0.0598	0.0299	0.0058	0	0	0.0037	0.0273	0.0575	0.0886	0.1153	0.1331	0.1394
YDR204W	COQ4	0.0516	0.0775	0.1017	0.1203	0.13	0.1287	0.1164	0.095	0.0685	0.0417	0.0197	0.0061	0.0033	0.0112	0.0283
YDR214W	AHA1	0.0338	0.0466	0.0628	0.0799	0.0949	0.1053	0.109	0.1051	0.0942	0.0785	0.0608	0.0444	0.0321	0.0259	0.0265
YDR226W	ADK1	0.1074	0.0858	0.0609	0.0366	0.0171	0.006	0.0055	0.0159	0.0356	0.0607	0.0866	0.1087	0.1232	0.1279	0.1222
YDR231C	COX20	0.0788	0.0934	0.1036	0.1076	0.1047	0.095	0.0802	0.0628	0.046	0.033	0.0261	0.0264	0.0336	0.0463	0.0623
YDR232W	HEM1	0.0698	0.062	0.0549	0.0497	0.0474	0.0484	0.0526	0.0594	0.0675	0.0755	0.0818	0.0854	0.0857	0.0827	0.0771
YDR234W	LYS4	0	0	0	0	0	0	0	0	0.0192	0.1131	0.1831	0.2172	0.2106	0.1657	0.0909
YDR237W	MRPL7	0.1651	0.1231	0.0656	0	0	0	0	0	0	0	0.0345	0.098	0.1491	0.1796	0.1851
YDR258C	HSP78	0.0576	0.0691	0.0803	0.0894	0.0946	0.0951	0.0905	0.0816	0.07	0.0578	0.0473	0.0404	0.0381	0.0407	0.0476
YDR268W	MSW1	0.1571	0.1265	0.0826	0.0324	0	0	0	0	0	0	0.0419	0.0927	0.135	0.162	0.1697
YDR272W	GLO2	0.0582	0.0702	0.0817	0.0908	0.0959	0.0959	0.0908	0.0812	0.0691	0.0565	0.0458	0.039	0.037	0.0401	0.0476
YDR296W	MHR1	0.1421	0.1212	0.0902	0.054	0.0186	0	0	0	0	0.0171	0.0531	0.0901	0.1216	0.1425	0.1496
YDR298C	ATP5	0.1053	0.0985	0.0863	0.0706	0.054	0.0393	0.0293	0.0259	0.0298	0.0403	0.0554	0.0722	0.0878	0.0996	0.1057
YDR305C	HNT2	0.0823	0.0891	0.0922	0.091	0.0856	0.0768	0.066	0.0553	0.0466	0.0415	0.0409	0.0449	0.0525	0.0624	0.0729
YDR316W	OMS1	0.1543	0.1282	0.0896	0.0445	0.0004	0	0	0	0	0	0.0442	0.0902	0.1293	0.1552	0.1639
YDR322C-A	TIM11	0.1067	0.0988	0.0855	0.0688	0.0515	0.0366	0.0267	0.024	0.0289	0.0405	0.0567	0.0744	0.0905	0.1023	0.1079
YDR322W	MRPL35	0.1687	0.1288	0.0722	0.0079	0	0	0	0	0	0	0.0256	0.0902	0.1436	0.1772	0.1858
YDR337W	MRPS28	0.1647	0.1293	0.0785	0.0203	0	0	0	0	0	0	0.0303	0.0893	0.1385	0.17	0.1791
YDR341C	NA	0.0583	0.0441	0.0335	0.0285	0.0299	0.0378	0.051	0.0671	0.0831	0.0962	0.1039	0.1049	0.0994	0.0884	0.0739
YDR342C	HXT7	0.0762	0.0853	0.0913	0.0932	0.0906	0.0837	0.0737	0.0623	0.0517	0.0438	0.0401	0.041	0.0464	0.0551	0.0656
YDR343C	HXT6	0.0754	0.0835	0.0889	0.0905	0.0881	0.0819	0.0729	0.0626	0.0531	0.0461	0.0427	0.0437	0.0485	0.0564	0.0658
YDR347W	MRP1	0.1537	0.1273	0.0886	0.0436	0	0	0	0	0	0.0005	0.0456	0.0914	0.1301	0.1555	0.1637
YDR350C	ATP22	0.0652	0.0718	0.0777	0.0817	0.0832	0.0819	0.0778	0.0717	0.0646	0.058	0.0529	0.0504	0.0506	0.0536	0.0588
YDR375C	BCS1	0.1623	0.1428	0.1079	0.063	0.0156	0	0	0	0	0	0.0194	0.0675	0.1122	0.1459	0.1634
YDR376W	ARH1	0.1129	0.0996	0.0808	0.0594	0.0389	0.0228	0.0144	0.0152	0.0253	0.0428	0.0643	0.086	0.1039	0.1153	0.1184
YDR377W	ATP17	0.0958	0.0997	0.0981	0.0912	0.0799	0.0662	0.0523	0.0408	0.034	0.0331	0.0381	0.048	0.061	0.0748	0.087
YDR384C	ATO3	0.0202	0.0671	0.1117	0.1467	0.166	0.1655	0.1449	0.1074	0.0597	0.0108	0	0	0	0	0
YDR393W	SHE9	0.124	0.0984	0.0669	0.0346	0.007	0	0	0	0.0157	0.0466	0.0804	0.1109	0.1329	0.1429	0.1397
YDR405W	MRP20	0.1147	0.1101	0.0982	0.0807	0.0606	0.0412	0.026	0.018	0.0187	0.028	0.0441	0.0639	0.0838	0.1005	0.1114
YDR430C	CYM1	0.1259	0.1168	0.0993	0.076	0.0508	0.0279	0.0115	0.0049	0.0094	0.0241	0.0463	0.0717	0.0958	0.1146	0.1251
YDR462W	MRPL28	0.1244	0.1136	0.0949	0.0712	0.0463	0.0246	0.01	0.0054	0.0119	0.0281	0.051	0.0763	0.0996	0.1169	0.1256
YDR478W	SNM1	0.0534	0.0266	0.0063	0	0	0.0109	0.0345	0.064	0.0941	0.119	0.1343	0.1374	0.1283	0.1088	0.0823
YDR487C	RIB3	0.0857	0.0826	0.0769	0.0693	0.0612	0.0539	0.0488	0.0468	0.0484	0.0532	0.0604	0.0686	0.0763	0.0823	0.0856
YDR493W	AIM8	0.1476	0.1127	0.0671	0.018	0	0	0	0	0	0.0097	0.0601	0.108	0.1451	0.1654	0.1662
YDR494W	RSM28	0.1434	0.1306	0.1065	0.0749	0.0408	0.0102	0	0	0	0.0074	0.0376	0.0719	0.1043	0.1293	0.143
YDR511W	ACN9	0.1257	0.1185	0.1025	0.0803	0.0554	0.032	0.0144	0.0061	0.0086	0.0215	0.0423	0.0671	0.0914	0.1111	0.1231
YDR512C	EMI1	0.0684	0.0806	0.0905	0.0965	0.0975	0.0931	0.0839	0.0715	0.0583	0.0465	0.0385	0.0355	0.0379	0.0452	0.056
YDR513W	GRX2	0.0584	0.0733	0.0871	0.0976	0.103	0.1021	0.0949	0.0826	0.0673	0.052	0.0395	0.0318	0.0304	0.035	0.045
YDR518W	EUG1	0.0896	0.0741	0.0573	0.0418	0.0304	0.0251	0.0272	0.0363	0.0509	0.0683	0.0853	0.0987	0.1064	0.1072	0.1013
YDR529C	QCR7	0.0935	0.0921	0.0864	0.0774	0.0663	0.0551	0.0458	0.0401	0.0392	0.0433	0.0514	0.0621	0.0734	0.0834	0.0905
YDR538W	PAD1	0.0484	0.0556	0.0647	0.0743	0.0827	0.0885	0.0904	0.0881	0.082	0.0731	0.0632	0.054	0.0471	0.0437	0.0442
YEL017C-A	PMP2	0.0511	0.0404	0.0341	0.0332	0.038	0.048	0.0614	0.0759	0.0888	0.0976	0.1009	0.0982	0.09	0.0781	0.0643
YEL020W-A	TIM9	0.125	0.1121	0.0916	0.0665	0.0411	0.0198	0.0065	0.0038	0.0124	0.0307	0.0553	0.0814	0.1046	0.121	0.1281
YEL024W	RIP1	0.101	0.0995	0.0925	0.081	0.0669	0.0525	0.0404	0.0329	0.0314	0.0363	0.0465	0.0601	0.0746	0.0875	0.0968
YEL039C	CYC7	0.0384	0.0643	0.0908	0.1136	0.1286	0.1331	0.1259	0.108	0.0826	0.0544	0.0288	0.0101	0	0.0041	0.0172
YEL047C	NA	0.0823	0.0834	0.0817	0.0774	0.0712	0.0641	0.0573	0.0522	0.0497	0.0502	0.0536	0.0593	0.0661	0.073	0.0787
YEL050C	RML2	0.1672	0.1279	0.0725	0.0097	0	0	0	0	0	0	0.0281	0.0913	0.1433	0.1759	0.1841
YEL052W	AFG1	0.1085	0.1072	0.0991	0.0855	0.0683	0.0506	0.0355	0.0258	0.0235	0.0289	0.0409	0.0573	0.075	0.091	0.1028
YEL059C-A	SOM1	0.0468	0.0571	0.0691	0.0808	0.0903	0.0957	0.0961	0.0912	0.0819	0.0699	0.0574	0.0467	0.0397	0.0373	0.0398
YER004W	FMP52	0.0439	0.0682	0.0924	0.1125	0.1251	0.1276	0.1194	0.1016	0.0774	0.0515	0.0285	0.0125	0.0061	0.01	0.0234
YER014W	HEM14	0.0526	0.0661	0.0798	0.0914	0.099	0.101	0.0969	0.0874	0.0741	0.0596	0.0464	0.037	0.0328	0.0344	0.0415
YER017C	AFG3	0.0942	0.094	0.0893	0.0807	0.0695	0.0577	0.0473	0.0402	0.0379	0.0407	0.0482	0.0587	0.0705	0.0814	0.0897
YER024W	YAT2	0.0899	0.1215	0.1433	0.1515	0.1443	0.1225	0.0895	0.0512	0.0145	0	0	0	0	0.0183	0.0535
YER032W	FIR1	0.0993	0.0995	0.0942	0.0842	0.071	0.0569	0.0442	0.0355	0.0323	0.0353	0.0439	0.0563	0.0703	0.0834	0.0936
YER048W-A	ISD11	0.0925	0.0972	0.0967	0.0912	0.0813	0.0687	0.0556	0.0443	0.037	0.0351	0.0388	0.0473	0.059	0.0718	0.0836
YER050C	RSM18	0.1296	0.1189	0.0994	0.0741	0.0472	0.0232	0.0065	0	0.0065	0.0231	0.0474	0.0747	0.1001	0.1195	0.1298
YER053C	PIC2	0.0916	0.1016	0.1059	0.1036	0.0948	0.081	0.0645	0.0481	0.0351	0.0277	0.0274	0.0339	0.0459	0.0613	0.0774
YER058W	PET117	0.2115	0.1329	0.0184	0	0	0	0	0	0	0	0	0.0316	0.145	0.2188	0.2418
YER061C	CEM1	0.05	0.0297	0.0155	0.0098	0.0137	0.0271	0.0476	0.0718	0.0951	0.1133	0.123	0.1227	0.1127	0.0952	0.073
YER069W	ARG5.6	0.0107	0.0253	0.0469	0.0721	0.0968	0.1166	0.1278	0.1282	0.1175	0.0977	0.0727	0.0469	0.0249	0.0104	0.0055
YER070W	RNR1	0.0339	0	0	0	0	0	0	0	0	0	0	0.1628	0.2864	0.3033	0.2137
YER073W	ALD5	0.0248	0.0163	0.0162	0.0246	0.0404	0.0611	0.0831	0.1023	0.1152	0.1194	0.1141	0.1006	0.0815	0.0602	0.0402
YER077C	NA	0.0929	0.0817	0.068	0.0539	0.0417	0.0338	0.0315	0.0355	0.0452	0.0586	0.0734	0.0868	0.0964	0.1009	0.0996
YER078C	ICP55	0.1154	0.1096	0.0965	0.0783	0.0577	0.0384	0.0238	0.0167	0.0186	0.0292	0.0462	0.0666	0.0867	0.1031	0.1131
YER086W	ILV1	0.0402	0.0257	0.0181	0.0185	0.0273	0.0431	0.0633	0.0843	0.1022	0.1137	0.1167	0.111	0.0976	0.0793	0.059
YER087W	AIM10	0.1361	0.118	0.0909	0.0591	0.0278	0.0025	0	0	0	0.0248	0.0564	0.0891	0.117	0.1357	0.1424
YER096W	SHC1	0	0	0	0	0.0467	0.1524	0.2218	0.2411	0.2061	0.1233	0.0085	0	0	0	0
YER141W	COX15	0.1008	0.108	0.1084	0.1017	0.0889	0.0719	0.0538	0.0378	0.027	0.0233	0.0273	0.0382	0.0538	0.0713	0.0879
YER154W	OXA1	0.1171	0.0996	0.0765	0.0515	0.0286	0.0121	0.005	0.0089	0.0232	0.0452	0.0709	0.0954	0.1146	0.1253	0.1262
YER168C	CCA1	0.0833	0.0589	0.0356	0.0173	0.0073	0.0074	0.0181	0.0376	0.0624	0.0879	0.1093	0.123	0.1268	0.1203	0.1049
YER170W	ADK2	0.1512	0.1381	0.112	0.0769	0.0385	0.0034	0	0	0	0	0.028	0.0665	0.1034	0.1325	0.1493
YER178W	PDA1	0.0742	0.0845	0.0919	0.0951	0.0935	0.0871	0.0771	0.065	0.0532	0.0439	0.0387	0.0385	0.0431	0.0517	0.0626
YER182W	FMP10	0.1183	0.1192	0.1113	0.0957	0.075	0.0524	0.032	0.0176	0.012	0.0163	0.0294	0.0489	0.0711	0.0922	0.1088
YER183C	FAU1	0.075	0.0651	0.0553	0.0474	0.0426	0.042	0.0457	0.0533	0.0632	0.0738	0.083	0.0892	0.0914	0.0894	0.0836
YFL022C	FRS2	0	0	0	0	0	0	0	0	0.0537	0.1306	0.1846	0.2066	0.1938	0.1493	0.0814
YFL027C	GYP8	0.0508	0.0542	0.0597	0.0664	0.0733	0.0791	0.0828	0.0837	0.0815	0.0766	0.0701	0.063	0.0567	0.0521	0.0501
YFL030W	AGX1	0.1104	0.1103	0.1028	0.0892	0.0714	0.0525	0.0359	0.0246	0.0208	0.0253	0.0371	0.0539	0.0726	0.09	0.1033
YFL036W	RPO41	0.1039	0.0947	0.0807	0.0642	0.0479	0.0346	0.0267	0.026	0.0326	0.0453	0.0616	0.0786	0.0933	0.1032	0.1069
YFR011C	AIM13	0.1306	0.1122	0.0859	0.0559	0.0271	0.0045	0	0	0.0076	0.032	0.0621	0.0924	0.1177	0.1337	0.1382
YFR033C	QCR6	0.1148	0.1167	0.1103	0.0964	0.0771	0.0557	0.0359	0.0215	0.0151	0.018	0.0295	0.0473	0.0682	0.0885	0.1049
YFR044C	DUG1	0.082	0.0915	0.0969	0.0973	0.0924	0.0829	0.0704	0.0571	0.0455	0.0377	0.0351	0.0381	0.046	0.0572	0.0699
YFR045W	NA	0.1166	0.1111	0.0981	0.0796	0.0586	0.0387	0.0234	0.0157	0.0172	0.0276	0.0447	0.0655	0.0861	0.1031	0.1138
YFR049W	YMR31	0.0986	0.1	0.0959	0.0868	0.074	0.0598	0.0466	0.0368	0.0324	0.0341	0.0416	0.0534	0.0673	0.0808	0.0918
YGL008C	PMA1	0.0835	0.0661	0.0486	0.034	0.0247	0.0227	0.0284	0.0411	0.0584	0.0771	0.0938	0.1055	0.1103	0.1077	0.0982
YGL018C	JAC1	0.096	0.0832	0.0675	0.0514	0.0378	0.0289	0.0267	0.0315	0.0428	0.0582	0.0751	0.0902	0.101	0.1058	0.104
YGL057C	NA	0.0929	0.0829	0.0702	0.0566	0.0446	0.0362	0.0332	0.0361	0.0445	0.0568	0.0708	0.0839	0.0938	0.0989	0.0986
YGL059W	PKP2	0.0352	0.0553	0.0774	0.0979	0.1134	0.121	0.119	0.1077	0.0889	0.0662	0.0438	0.0257	0.015	0.0132	0.0204
YGL064C	MRH4	0.1359	0.0926	0.041	0	0	0	0	0	0	0.0255	0.0799	0.1275	0.1602	0.173	0.1643
YGL068W	MNP1	0.2222	0.1566	0.0523	0	0	0	0	0	0	0	0	0.0047	0.1215	0.2038	0.2389
YGL080W	FMP37	0.0655	0.0899	0.1105	0.124	0.1278	0.1209	0.1044	0.0809	0.0547	0.0308	0.0135	0.0058	0.0087	0.0213	0.0414
YGL104C	VPS73	0.0527	0.0669	0.0811	0.093	0.1006	0.1024	0.0978	0.0877	0.0737	0.0585	0.0449	0.0353	0.0313	0.0333	0.0409
YGL107C	RMD9	0.139	0.1207	0.0928	0.0597	0.0269	0	0	0	0	0.0207	0.0535	0.0876	0.1171	0.1372	0.1448
YGL119W	ABC1	0.0846	0.0703	0.0553	0.0421	0.0329	0.0294	0.0325	0.0417	0.0555	0.0712	0.086	0.0972	0.1029	0.1024	0.0959
YGL125W	MET13	0.0865	0.076	0.0637	0.0519	0.0424	0.037	0.0367	0.0419	0.0515	0.0638	0.0765	0.0873	0.0944	0.0966	0.0938
YGL129C	RSM23	0.1621	0.1314	0.086	0.033	0	0	0	0	0	0	0.0323	0.0865	0.1325	0.163	0.1733
YGL143C	MRF1	0.1633	0.1203	0.0622	0	0	0	0	0	0	0	0.0376	0.1008	0.151	0.1804	0.1845
YGL187C	COX4	0.0931	0.0938	0.09	0.0822	0.0716	0.06	0.0493	0.0417	0.0385	0.0404	0.047	0.0569	0.0683	0.0792	0.088
YGL191W	COX13	0.0929	0.098	0.0979	0.0926	0.0826	0.0698	0.0561	0.0443	0.0364	0.034	0.0374	0.0459	0.0578	0.071	0.0834
YGL219C	MDM34	0.0916	0.0929	0.0899	0.0829	0.073	0.0619	0.0514	0.0435	0.0398	0.0409	0.0466	0.0557	0.0666	0.0773	0.0861
YGL226W	NA	0.1175	0.1053	0.0866	0.0643	0.042	0.0237	0.0127	0.0114	0.0199	0.0368	0.0589	0.0819	0.102	0.1158	0.1212
YGL236C	MTO1	0.1577	0.0689	0	0	0	0	0	0	0	0	0.0179	0.1211	0.1945	0.2266	0.2133
YGL240W	DOC1	0.0154	0.0147	0.0227	0.0382	0.0589	0.0813	0.1014	0.1155	0.1209	0.1165	0.1033	0.0839	0.0618	0.0409	0.0246
YGR008C	STF2	0.0627	0.0849	0.1042	0.1174	0.122	0.1171	0.1031	0.0824	0.0588	0.0368	0.0202	0.012	0.0134	0.0238	0.0412
YGR015C	NA	0.0827	0.0892	0.092	0.0905	0.0848	0.0759	0.0653	0.0547	0.0463	0.0416	0.0413	0.0455	0.0533	0.0632	0.0736
YGR021W	NA	0.1659	0.1213	0.0608	0	0	0	0	0	0	0	0.0322	0.0984	0.1513	0.1826	0.1875
YGR028W	MSP1	0.1194	0.1078	0.0892	0.0665	0.0435	0.0242	0.0121	0.0097	0.0176	0.0342	0.0564	0.0801	0.1011	0.1159	0.1223
YGR029W	ERV1	0.097	0.0996	0.0967	0.0887	0.0768	0.0629	0.0495	0.039	0.0334	0.0339	0.0401	0.0509	0.0643	0.0778	0.0893
YGR031W	NA	0.0759	0.091	0.1022	0.1075	0.1059	0.0974	0.0832	0.066	0.0488	0.0349	0.0268	0.0257	0.0318	0.0436	0.0592
YGR033C	TIM21	0.047	0.0628	0.0794	0.094	0.1041	0.1079	0.1044	0.0941	0.0788	0.0614	0.0451	0.0328	0.0266	0.0272	0.0344
YGR049W	SCM4	0.0534	0.055	0.0585	0.0635	0.0691	0.0744	0.0784	0.0803	0.0798	0.0769	0.0722	0.0667	0.0612	0.0567	0.054
YGR062C	COX18	0.1043	0.0849	0.0623	0.0401	0.0222	0.0118	0.011	0.0201	0.0377	0.0603	0.0839	0.1042	0.1176	0.1222	0.1174
YGR076C	MRPL25	0.1639	0.1263	0.0736	0.0139	0	0	0	0	0	0	0.0333	0.0932	0.1424	0.173	0.1804
YGR082W	TOM20	0.1274	0.1035	0.0729	0.0405	0.0117	0	0	0	0.0113	0.0409	0.0743	0.1056	0.1293	0.1416	0.1409
YGR084C	MRP13	0.168	0.135	0.0857	0.0277	0	0	0	0	0	0	0.0223	0.0819	0.1329	0.1671	0.1793
YGR094W	VAS1	0.0806	0.0658	0.0511	0.0389	0.0312	0.0296	0.0346	0.0453	0.06	0.0758	0.0898	0.0996	0.1035	0.1012	0.093
YGR096W	TPC1	0.0515	0.0481	0.0479	0.0508	0.0565	0.0641	0.0723	0.0795	0.0844	0.0862	0.0844	0.0796	0.0726	0.0648	0.0573
YGR101W	PCP1	0.1009	0.0897	0.0746	0.0579	0.0425	0.0311	0.0258	0.0278	0.0368	0.0511	0.0681	0.0845	0.0976	0.1052	0.1064
YGR112W	SHY1	0.1142	0.1091	0.0969	0.0795	0.0596	0.0405	0.0259	0.0184	0.0195	0.0292	0.0453	0.065	0.0847	0.101	0.1113
YGR132C	PHB1	0.0996	0.1073	0.1083	0.1023	0.09	0.0734	0.0554	0.0393	0.028	0.0236	0.027	0.0373	0.0524	0.0697	0.0863
YGR147C	NAT2	0.0934	0.0829	0.0696	0.0557	0.0434	0.035	0.0321	0.0354	0.0443	0.0572	0.0716	0.085	0.095	0.1	0.0994
YGR150C	DMR1	0.1096	0.0975	0.0802	0.0604	0.0413	0.0264	0.0184	0.0189	0.0281	0.0442	0.0641	0.0841	0.1008	0.1115	0.1145
YGR155W	CYS4	0.0719	0.0554	0.0407	0.0302	0.0259	0.0286	0.0381	0.0528	0.0701	0.0867	0.0996	0.1065	0.1065	0.0997	0.0875
YGR165W	MRPS35	0.1605	0.1226	0.0705	0.0125	0	0	0	0	0	0	0.0402	0.098	0.1447	0.1728	0.1782
YGR169C	PUS6	0.097	0.0685	0.0394	0.0144	0	0	0	0.0212	0.0491	0.0801	0.1083	0.1286	0.1379	0.1349	0.1205
YGR171C	MSM1	0.1221	0.1125	0.0951	0.0727	0.0489	0.0278	0.0133	0.0082	0.0137	0.0286	0.0501	0.0742	0.0966	0.1136	0.1225
YGR174C	CBP4	0.1205	0.1264	0.1224	0.1088	0.0878	0.0627	0.038	0.0181	0.007	0.0065	0.0168	0.0356	0.0595	0.0842	0.1057
YGR180C	RNR4	0.046	0.0506	0.0579	0.0668	0.0759	0.0834	0.0881	0.089	0.0859	0.0793	0.0706	0.0613	0.0531	0.0473	0.0448
YGR181W	TIM13	0.1159	0.1046	0.0868	0.0654	0.0439	0.026	0.015	0.0132	0.0211	0.0371	0.0581	0.0804	0.0999	0.1135	0.1191
YGR193C	PDX1	0.09	0.1	0.1045	0.1027	0.0946	0.0815	0.0656	0.0497	0.0368	0.0293	0.0285	0.0344	0.0458	0.0605	0.0761
YGR204W	ADE3	0.0917	0.0678	0.0435	0.0229	0.0095	0.0059	0.013	0.0298	0.0533	0.0791	0.1025	0.1192	0.1267	0.1238	0.1114
YGR207C	NA	0.1229	0.1005	0.0722	0.0426	0.0165	0	0	0	0.0184	0.0459	0.0766	0.1051	0.1264	0.1371	0.1358
YGR215W	RSM27	0.1517	0.1209	0.0782	0.0306	0	0	0	0	0	0.0034	0.0516	0.0991	0.1377	0.1611	0.1659
YGR220C	MRPL9	0.1288	0.109	0.0819	0.0517	0.0235	0.0021	0	0	0.0102	0.0358	0.0664	0.0964	0.1207	0.1353	0.1381
YGR231C	PHB2	0.0988	0.0981	0.092	0.0816	0.0685	0.0548	0.0431	0.0354	0.0333	0.0373	0.0464	0.0589	0.0726	0.085	0.0942
YGR234W	YHB1	0.1071	0.0913	0.0713	0.0502	0.0316	0.0189	0.0144	0.0193	0.0327	0.0522	0.074	0.0943	0.1094	0.1171	0.1162
YGR243W	FMP43	0.0873	0.1111	0.1276	0.134	0.1289	0.1128	0.0883	0.0597	0.0322	0.011	0	0.0005	0.0127	0.0338	0.0601
YGR244C	LSC2	0.0936	0.1051	0.1101	0.1079	0.0985	0.0834	0.0651	0.0469	0.0322	0.0237	0.0229	0.0298	0.0429	0.0599	0.0777
YGR255C	COQ6	0.0797	0.0902	0.0968	0.0983	0.0945	0.0857	0.0734	0.0598	0.0474	0.0384	0.0346	0.0364	0.0435	0.0543	0.0671
YGR257C	MTM1	0.111	0.0964	0.0768	0.0551	0.0352	0.0204	0.0136	0.0162	0.028	0.0466	0.0686	0.09	0.107	0.1168	0.1182
YHL004W	MRP4	0.1676	0.1292	0.0745	0.0122	0	0	0	0	0	0	0.0266	0.0895	0.1417	0.1748	0.1837
YHL014C	YLF2	0.1477	0.1149	0.0714	0.0239	0	0	0	0	0	0.0099	0.0584	0.1051	0.1417	0.1625	0.1645
YHL021C	AIM17	0.1248	0.1352	0.1342	0.1217	0.0994	0.071	0.0413	0.0158	0	0	0.0031	0.0224	0.0488	0.0779	0.1046
YHL032C	GUT1	0.0982	0.1286	0.1479	0.1527	0.1418	0.1166	0.081	0.0416	0.0054	0	0	0	0	0.0246	0.0615
YHR001W-A	QCR10	0.0932	0.0953	0.0926	0.0855	0.0751	0.063	0.0514	0.0424	0.0377	0.0383	0.0439	0.0534	0.065	0.0768	0.0867
YHR002W	LEU5	0.0855	0.093	0.0962	0.0944	0.0878	0.0774	0.0649	0.0527	0.0428	0.0373	0.0371	0.042	0.0511	0.0627	0.0748
YHR003C	NA	0.0575	0.042	0.0304	0.0249	0.0264	0.0351	0.0494	0.067	0.0846	0.099	0.1074	0.1086	0.1025	0.0905	0.0746
YHR005C-A	MRS11	0.119	0.1079	0.0898	0.0675	0.0448	0.0255	0.0132	0.0104	0.0177	0.0338	0.0555	0.0789	0.0998	0.1147	0.1215
YHR008C	SOD2	0.0626	0.0765	0.0888	0.0975	0.101	0.0986	0.0905	0.078	0.0634	0.0495	0.0387	0.033	0.0332	0.0391	0.0494
YHR011W	DIA4	0.138	0.1214	0.0953	0.0637	0.0317	0.005	0	0	0	0.0201	0.0512	0.0842	0.1133	0.1337	0.1423
YHR024C	MAS2	0.1338	0.1014	0.0614	0.0203	0	0	0	0	0	0.0343	0.0773	0.1162	0.1444	0.1574	0.1536
YHR031C	RRM3	0.074	0.0719	0.0689	0.0654	0.0622	0.0596	0.0583	0.0584	0.0601	0.0629	0.0664	0.0698	0.0727	0.0745	0.0749
YHR037W	PUT2	0.0988	0.0955	0.0873	0.0755	0.062	0.0491	0.0392	0.034	0.0347	0.0412	0.0521	0.0654	0.0787	0.0897	0.0968
YHR038W	RRF1	0.1633	0.1389	0.0995	0.0511	0	0	0	0	0	0	0.0258	0.0766	0.1219	0.1543	0.1687
YHR051W	COX6	0.1005	0.1012	0.0962	0.0861	0.0725	0.0576	0.0442	0.0346	0.0308	0.0334	0.0419	0.0546	0.0692	0.0831	0.0941
YHR059W	FYV4	0.1793	0.136	0.073	0	0	0	0	0	0	0	0.0072	0.0812	0.1434	0.1837	0.1962
YHR067W	HTD2	0.0883	0.092	0.0915	0.0867	0.0785	0.068	0.0571	0.0478	0.0419	0.0405	0.0437	0.0509	0.0607	0.0713	0.0811
YHR075C	PPE1	0.038	0.0625	0.0879	0.1099	0.1249	0.1299	0.1238	0.1074	0.0835	0.0568	0.032	0.0137	0.0048	0.0065	0.0183
YHR076W	PTC7	0.1036	0.0931	0.0782	0.0611	0.0447	0.0319	0.025	0.0256	0.0336	0.0474	0.0646	0.0818	0.0962	0.1053	0.1079
YHR083W	SAM35	0.089	0.0864	0.0804	0.0721	0.0626	0.0538	0.047	0.0438	0.0446	0.0494	0.0572	0.0666	0.0758	0.0833	0.0879
YHR091C	MSR1	0.1132	0.1088	0.0973	0.0805	0.061	0.0422	0.0275	0.0196	0.0202	0.0291	0.0446	0.0637	0.083	0.0993	0.1099
YHR100C	NA	0.0905	0.0831	0.073	0.0617	0.051	0.0429	0.0389	0.0399	0.0456	0.0551	0.0666	0.0779	0.0871	0.0927	0.0938
YHR106W	TRR2	0.0461	0.0699	0.0932	0.1124	0.124	0.1257	0.117	0.0992	0.0755	0.0502	0.0282	0.0132	0.0076	0.0122	0.0258
YHR116W	COX23	0.1815	0.1707	0.1372	0.0861	0.0254	0	0	0	0	0	0	0.0188	0.0798	0.1324	0.1681
YHR120W	MSH1	0.1013	0.0808	0.0578	0.0361	0.0192	0.0104	0.0115	0.0224	0.0414	0.0648	0.0883	0.1077	0.1197	0.1226	0.116
YHR147C	MRPL6	0.1552	0.142	0.1148	0.0777	0.0368	0	0	0	0	0	0.022	0.0629	0.1024	0.1338	0.1524
YHR168W	MTG2	0.1136	0.099	0.079	0.0566	0.0356	0.0196	0.0118	0.0138	0.0253	0.0441	0.0668	0.0891	0.1072	0.1181	0.1203
YHR179W	OYE2	0.0562	0.0304	0.0105	0	0.0003	0.0128	0.0348	0.0628	0.0915	0.1157	0.131	0.1347	0.1267	0.1087	0.0838
YHR198C	AIM18	0.1178	0.117	0.1077	0.0914	0.0706	0.0487	0.0297	0.0171	0.0134	0.0193	0.0335	0.0534	0.0751	0.0951	0.1101
YHR208W	BAT1	0.0713	0.0271	0	0	0	0	0	0.0147	0.0608	0.1056	0.1409	0.1606	0.1617	0.1446	0.1127
YIL006W	YIA6	0.0955	0.0952	0.0901	0.081	0.0692	0.0568	0.046	0.0388	0.0365	0.0397	0.0476	0.0588	0.0711	0.0825	0.0911
YIL022W	TIM44	0.1132	0.0951	0.0721	0.0479	0.0266	0.0119	0.0067	0.0122	0.0276	0.0499	0.0749	0.0982	0.1156	0.1245	0.1236
YIL042C	PKP1	0.0711	0.0831	0.0924	0.0975	0.0973	0.0918	0.0817	0.0689	0.0556	0.0443	0.0371	0.0352	0.0388	0.047	0.0584
YIL066C	RNR3	0.024	0.0457	0.0711	0.0961	0.1163	0.1283	0.1294	0.1193	0.0997	0.0743	0.0477	0.0249	0.0096	0.0042	0.0094
YIL070C	MAM33	0.2049	0.1495	0.0634	0	0	0	0	0	0	0	0	0.0364	0.13	0.1948	0.2209
YIL077C	NA	0.0553	0.0736	0.0909	0.1043	0.1114	0.1108	0.1024	0.0875	0.0687	0.0497	0.0339	0.024	0.0217	0.027	0.0388
YIL087C	LRC2	0.0432	0.0676	0.0921	0.1126	0.1255	0.1283	0.1202	0.1024	0.0781	0.0519	0.0285	0.0122	0.0055	0.0093	0.0226
YIL093C	RSM25	0.1771	0.1229	0.0486	0	0	0	0	0	0	0	0.0076	0.0897	0.1559	0.1955	0.2027
YIL094C	LYS12	0.0731	0.0302	0	0	0	0	0	0.0164	0.0611	0.1047	0.1391	0.1586	0.16	0.1438	0.1131
YIL098C	FMC1	0.1535	0.1289	0.0919	0.0483	0.0053	0	0	0	0	0	0.0433	0.0881	0.1265	0.1524	0.1618
YIL114C	POR2	0.0304	0.0236	0.024	0.0317	0.0454	0.0632	0.0818	0.0979	0.1084	0.1114	0.1064	0.0946	0.0781	0.06	0.0432
YIL124W	AYR1	0.0363	0.0692	0.1015	0.1278	0.1435	0.1457	0.1333	0.1084	0.0755	0.0406	0.0102	0	0	0	0.008
YIL125W	KGD1	0.1069	0.1047	0.0961	0.0824	0.0658	0.049	0.0352	0.0269	0.0256	0.0318	0.0441	0.0601	0.0771	0.0919	0.1024
YIL134W	FLX1	0.1189	0.0953	0.0666	0.0375	0.0128	0	0	0.0026	0.0233	0.0516	0.0822	0.1095	0.1289	0.1373	0.1337
YIL136W	OM45	0.0257	0.0715	0.1145	0.1477	0.165	0.1631	0.1416	0.104	0.0571	0.0097	0	0	0	0	0
YIL155C	GUT2	0.0756	0.0971	0.1136	0.1224	0.1217	0.1114	0.093	0.0696	0.0457	0.0256	0.013	0.01	0.0168	0.0319	0.0526
YIL157C	COA1	0.13	0.126	0.112	0.0903	0.0641	0.038	0.0166	0.0041	0	0.0129	0.0326	0.0579	0.0844	0.1075	0.1235
YIR021W	MRS1	0.1402	0.1139	0.0784	0.0393	0.0032	0	0	0	0	0.0235	0.0633	0.1019	0.1326	0.1506	0.1531
YIR024C	NA	0.1048	0.0931	0.0768	0.0586	0.0415	0.0286	0.0222	0.0237	0.033	0.0482	0.0666	0.0848	0.0995	0.1084	0.1102
YIR038C	GTT1	0.0262	0.0473	0.0717	0.0955	0.1148	0.126	0.1268	0.1168	0.0978	0.0732	0.0478	0.026	0.0116	0.0067	0.0119
YIR042C	NA	0.112	0.0922	0.068	0.0433	0.0222	0.0086	0.005	0.0125	0.0298	0.0536	0.0795	0.1028	0.1195	0.1269	0.1242
YJL005W	CYR1	0.0502	0.0626	0.0757	0.0875	0.0958	0.0992	0.0969	0.0891	0.0773	0.0635	0.0505	0.0405	0.0352	0.0353	0.0406
YJL023C	PET130	0.0505	0.0671	0.0837	0.0976	0.1064	0.1085	0.1031	0.0911	0.0747	0.0569	0.041	0.0299	0.0252	0.0277	0.0366
YJL026W	RNR2	0.0383	0.0443	0.0542	0.0663	0.0786	0.0891	0.0957	0.0972	0.0932	0.0844	0.0726	0.0599	0.0486	0.0405	0.0369
YJL045W	NA	0	0	0	0.0402	0.1346	0.2012	0.2272	0.2066	0.1427	0.0475	0	0	0	0	0
YJL046W	AIM22	0.126	0.1076	0.0822	0.0538	0.0272	0.0069	0	0	0.0138	0.0376	0.0664	0.0947	0.1177	0.1316	0.1345
YJL054W	TIM54	0.0944	0.0814	0.0659	0.0503	0.0373	0.0292	0.0276	0.0331	0.0446	0.06	0.0764	0.091	0.101	0.1051	0.1028
YJL063C	MRPL8	0.1682	0.1373	0.0898	0.0333	0	0	0	0	0	0	0.0205	0.0789	0.1297	0.1644	0.1778
YJL066C	MPM1	0.1025	0.1127	0.1153	0.1097	0.0966	0.078	0.0571	0.0378	0.0235	0.0171	0.0195	0.0302	0.0469	0.0667	0.0863
YJL071W	ARG2	0.0504	0.0488	0.0503	0.0545	0.0609	0.0684	0.0757	0.0815	0.0846	0.0845	0.0812	0.0754	0.0682	0.0609	0.0546
YJL094C	KHA1	0.0654	0.0745	0.0823	0.0876	0.0894	0.0872	0.0813	0.0728	0.0631	0.0541	0.0474	0.0442	0.0449	0.0493	0.0565
YJL096W	MRPL49	0.1444	0.1174	0.0802	0.0388	0	0	0	0	0	0.0168	0.0587	0.1	0.1333	0.1533	0.1571
YJL102W	MEF2	0.1193	0.104	0.0824	0.0578	0.0344	0.0162	0.0068	0.0079	0.0197	0.0398	0.0645	0.0892	0.1097	0.1225	0.1258
YJL104W	PAM16	0.124	0.0982	0.0667	0.0343	0.0066	0	0	0	0.0157	0.0467	0.0806	0.1111	0.1331	0.1431	0.1398
YJL112W	MDV1	0.1079	0.1021	0.0903	0.0743	0.0568	0.0407	0.029	0.0239	0.0265	0.0363	0.0514	0.0689	0.0858	0.0992	0.1069
YJL131C	AIM23	0.0903	0.089	0.084	0.076	0.0662	0.0564	0.0482	0.0433	0.0426	0.0462	0.0533	0.0628	0.0727	0.0814	0.0876
YJL133W	MRS3	0.0745	0.0461	0.0208	0.003	0	0.0009	0.0176	0.0433	0.0732	0.1018	0.1238	0.1355	0.135	0.123	0.1016
YJL143W	TIM17	0.1133	0.1015	0.0838	0.063	0.0424	0.0258	0.0162	0.0155	0.0241	0.0402	0.0609	0.0823	0.1007	0.113	0.1174
YJL161W	FMP33	0.0281	0.0657	0.1028	0.1333	0.1517	0.1546	0.1409	0.1127	0.0751	0.0351	0	0	0	0	0
YJL180C	ATP12	0.148	0.1321	0.1043	0.069	0.0319	0	0	0	0	0.0041	0.0382	0.0759	0.1106	0.1365	0.1495
YJL200C	ACO2	0.0144	0	0	0	0	0	0	0.0449	0.1007	0.1461	0.1728	0.1764	0.1572	0.119	0.0686
YJR016C	ILV3	0.0424	0.0286	0.0211	0.0213	0.0292	0.0439	0.0628	0.0826	0.0996	0.1106	0.1138	0.1086	0.0963	0.0792	0.0602
YJR034W	PET191	0.1288	0.1229	0.1075	0.085	0.059	0.034	0.0143	0.0038	0.0047	0.0166	0.0373	0.0628	0.0886	0.1103	0.1244
YJR045C	SSC1	0.1147	0.108	0.0944	0.0759	0.0555	0.0368	0.023	0.017	0.0199	0.0311	0.0486	0.069	0.0886	0.1042	0.1133
YJR048W	CYC1	0.1605	0.1494	0.1226	0.0841	0.0402	0	0	0	0	0	0.0091	0.0525	0.0957	0.1316	0.1543
YJR077C	MIR1	0.1171	0.1061	0.0885	0.067	0.0451	0.0266	0.0149	0.0124	0.0197	0.0353	0.0564	0.079	0.099	0.1133	0.1196
YJR080C	AIM24	0.127	0.1146	0.0941	0.0687	0.0426	0.0203	0.006	0	0.0104	0.0285	0.0532	0.0799	0.104	0.1214	0.1294
YJR095W	SFC1	0.1045	0.1218	0.1299	0.1274	0.1144	0.0929	0.0664	0.0396	0.0177	0.0046	0.0026	0.0119	0.0305	0.0549	0.081
YJR100C	AIM25	0.0967	0.0864	0.0727	0.0578	0.0442	0.0343	0.03	0.0323	0.0407	0.0537	0.069	0.0836	0.095	0.1015	0.102
YJR101W	RSM26	0.1823	0.1292	0.0545	0	0	0	0	0	0	0	0	0.0819	0.1516	0.1949	0.2055
YJR104C	SOD1	0.0633	0.0759	0.0871	0.095	0.098	0.0957	0.0882	0.0767	0.0634	0.0507	0.041	0.0359	0.0362	0.0417	0.0512
YJR109C	CPA2	0.0309	0.0428	0.0588	0.0764	0.0925	0.1044	0.1098	0.1075	0.0978	0.0826	0.0647	0.0474	0.0337	0.0258	0.0249
YJR111C	NA	0.0342	0.0261	0.0249	0.0307	0.0427	0.0592	0.0772	0.0936	0.1051	0.1097	0.1066	0.0966	0.0816	0.0643	0.0476
YJR113C	RSM7	0.1245	0.1143	0.096	0.0725	0.0477	0.0258	0.0108	0.0056	0.0115	0.0272	0.0498	0.075	0.0983	0.116	0.1251
YJR121W	ATP2	0.1047	0.105	0.0988	0.0871	0.0718	0.0552	0.0405	0.0303	0.0266	0.0301	0.0401	0.0546	0.0709	0.0862	0.0981
YJR122W	IBA57	0.1379	0.1324	0.1157	0.0904	0.0604	0.0309	0.0071	0	0	0.0056	0.0286	0.0579	0.088	0.1139	0.1314
YJR136C	NA	0.0498	0.0659	0.0823	0.0961	0.1052	0.1076	0.1028	0.0915	0.0757	0.0583	0.0425	0.0313	0.0263	0.0282	0.0365
YJR148W	BAT2	0.0985	0.1245	0.1406	0.144	0.1338	0.1111	0.0799	0.0455	0.0143	0	0	0	0.0067	0.0344	0.0667
YKL003C	MRP17	0.1224	0.1081	0.0867	0.0617	0.0372	0.0174	0.0061	0.0055	0.0159	0.0354	0.0603	0.0859	0.1078	0.1223	0.1274
YKL016C	ATP7	0.0961	0.1007	0.0995	0.0928	0.0815	0.0674	0.0529	0.0408	0.0333	0.0318	0.0365	0.0464	0.0597	0.0739	0.0867
YKL027W	NA	0.0669	0.0531	0.0414	0.0339	0.0319	0.0359	0.0455	0.0589	0.0738	0.0874	0.0971	0.1014	0.0996	0.0923	0.0808
YKL029C	MAE1	0	0	0	0	0	0	0	0	0.1097	0.2334	0.2803	0.2438	0.1328	0	0
YKL055C	OAR1	0.0332	0.0399	0.051	0.065	0.0794	0.0919	0.1001	0.1023	0.0982	0.0884	0.0748	0.0601	0.0467	0.0369	0.0322
YKL085W	MDH1	0.1097	0.1064	0.0965	0.0814	0.0635	0.0459	0.0317	0.0236	0.0233	0.0307	0.0445	0.0619	0.0799	0.0953	0.1058
YKL087C	CYT2	0.1585	0.135	0.0976	0.0522	0.0061	0	0	0	0	0	0.0326	0.08	0.122	0.1517	0.1644
YKL106W	AAT1	0.0461	0.0584	0.0722	0.0852	0.0952	0.1004	0.0997	0.0931	0.0816	0.0676	0.0535	0.0419	0.0348	0.0332	0.0372
YKL120W	OAC1	0	0	0	0	0	0	0	0	0.0478	0.1552	0.2226	0.2389	0.2027	0.1219	0.011
YKL134C	37165	0.1131	0.1005	0.0822	0.061	0.0404	0.0241	0.0151	0.0153	0.0247	0.0416	0.0628	0.0843	0.1025	0.1143	0.118
YKL138C	MRPL31	0.1646	0.1431	0.1058	0.0585	0.0089	0	0	0	0	0	0.0184	0.0689	0.1152	0.1497	0.1669
YKL141W	SDH3	0.1074	0.1115	0.1081	0.0976	0.0817	0.0628	0.0444	0.0298	0.0217	0.0218	0.0298	0.0441	0.0621	0.0806	0.0965
YKL148C	SDH1	0.1177	0.1136	0.1016	0.0836	0.0624	0.0416	0.0249	0.0155	0.0153	0.0244	0.0408	0.0615	0.0828	0.101	0.1133
YKL150W	MCR1	0.0766	0.0899	0.0994	0.1034	0.1012	0.0929	0.0799	0.0643	0.0491	0.0371	0.0305	0.0303	0.0363	0.0475	0.0617
YKL155C	RSM22	0.1057	0.0843	0.0598	0.0362	0.0175	0.007	0.007	0.0177	0.0372	0.062	0.0873	0.1087	0.1224	0.1266	0.1206
YKL162C	NA	0.0678	0.0887	0.1061	0.117	0.1195	0.1127	0.0976	0.0769	0.0542	0.0338	0.0195	0.0137	0.017	0.0287	0.0467
YKL167C	MRP49	0.1177	0.1023	0.0809	0.0568	0.034	0.0165	0.0077	0.0094	0.0214	0.0415	0.0658	0.0899	0.1097	0.1218	0.1246
YKL170W	MRPL38	0.1332	0.1226	0.1025	0.076	0.0475	0.0218	0.0036	0	0.0021	0.0191	0.0443	0.0731	0.1002	0.1212	0.1328
YKL182W	FAS1	0.0539	0.0628	0.0724	0.0811	0.0874	0.0903	0.089	0.0836	0.0752	0.0653	0.0558	0.0482	0.044	0.0437	0.0472
YKL192C	ACP1	0.1213	0.1117	0.0944	0.0723	0.0488	0.0281	0.0139	0.009	0.0145	0.0293	0.0506	0.0744	0.0965	0.1132	0.1219
YKL194C	MST1	0.1729	0.134	0.0772	0.0115	0	0	0	0	0	0	0.0167	0.0835	0.1398	0.1764	0.1879
YKL195W	MIA40	0.1353	0.1276	0.1096	0.0841	0.055	0.0275	0.0064	0	0	0.0122	0.036	0.0647	0.0932	0.1167	0.1315
YKL212W	SAC1	0.0898	0.0618	0.0343	0.0119	0	0	0.0075	0.0287	0.0569	0.0866	0.1124	0.1298	0.136	0.1303	0.114
YKL217W	JEN1	0.0583	0.0813	0.102	0.1169	0.1235	0.1202	0.1074	0.0871	0.0631	0.0398	0.0215	0.0114	0.0109	0.02	0.0367
YKL218C	SRY1	0.128	0.1344	0.1294	0.1137	0.0896	0.0611	0.0331	0.0108	0	0	0.0103	0.0319	0.0592	0.0872	0.1114
YKR006C	MRPL13	0.1706	0.144	0.1001	0.0458	0	0	0	0	0	0	0.013	0.0702	0.1216	0.1588	0.1759
YKR016W	AIM28	0.1419	0.1205	0.089	0.0525	0.017	0	0	0	0	0.0176	0.0541	0.0913	0.1227	0.1433	0.15
YKR036C	CAF4	0.0348	0.0341	0.0389	0.0484	0.0613	0.0753	0.0879	0.0969	0.1005	0.098	0.0899	0.0779	0.0642	0.0511	0.0408
YKR042W	UTH1	0.0746	0.0729	0.0701	0.0667	0.0632	0.0603	0.0585	0.0581	0.0593	0.0617	0.0651	0.0687	0.0718	0.0741	0.075
YKR049C	FMP46	0.0303	0.0562	0.0839	0.1091	0.1274	0.1354	0.1313	0.1155	0.091	0.0621	0.0344	0.0127	0.0001	0	0.0106
YKR052C	MRS4	0.0856	0.087	0.0851	0.08	0.0725	0.0639	0.0557	0.0493	0.0461	0.0465	0.0505	0.0573	0.0656	0.0739	0.081
YKR065C	PAM17	0.1092	0.107	0.098	0.0836	0.066	0.0483	0.0336	0.0246	0.0232	0.0296	0.0425	0.0595	0.0774	0.0932	0.1044
YKR066C	CCP1	0.0783	0.0993	0.115	0.1227	0.1209	0.1095	0.0904	0.0669	0.0432	0.0238	0.0122	0.0103	0.0182	0.0341	0.0553
YKR085C	MRPL20	0.171	0.1323	0.0763	0.012	0	0	0	0	0	0	0.0203	0.0856	0.1404	0.1757	0.1863
YLL001W	DNM1	0.1146	0.1068	0.0921	0.073	0.0525	0.0341	0.0212	0.0164	0.0206	0.033	0.0513	0.072	0.0915	0.1064	0.1145
YLL009C	COX17	0.1978	0.1584	0.0924	0.01	0	0	0	0	0	0	0	0.0405	0.1195	0.177	0.2044
YLL018C-A	COX19	0.0522	0.0527	0.0555	0.0603	0.0662	0.0723	0.0775	0.0808	0.0816	0.0797	0.0755	0.0698	0.0637	0.0581	0.0541
YLL027W	ISA1	0.0608	0.0543	0.0498	0.0482	0.0496	0.0541	0.0609	0.0688	0.0763	0.0821	0.0851	0.0848	0.0814	0.0755	0.0683
YLL041C	SDH2	0.088	0.0922	0.0921	0.0877	0.0796	0.0691	0.058	0.0484	0.042	0.0401	0.0429	0.0498	0.0595	0.0703	0.0803
YLL048C	YBT1	0.0511	0.0511	0.0538	0.0586	0.065	0.0717	0.0776	0.0817	0.083	0.0814	0.0772	0.0713	0.0646	0.0584	0.0536
YLL060C	GTT2	0.0423	0.0463	0.0537	0.0634	0.0738	0.0831	0.0897	0.0922	0.0901	0.0838	0.0745	0.064	0.0542	0.0466	0.0424
YLR008C	PAM18	0.1156	0.0874	0.0552	0.0243	0	0	0	0.0009	0.0268	0.0594	0.0927	0.1206	0.1384	0.1435	0.1354
YLR027C	AAT2	0.0876	0.0804	0.0709	0.0605	0.051	0.0441	0.0411	0.0427	0.0485	0.0576	0.0683	0.0785	0.0864	0.091	0.0914
YLR036C	NA	0.0878	0.0964	0.1001	0.0982	0.0908	0.0791	0.065	0.0511	0.0399	0.0335	0.0331	0.0386	0.0488	0.0619	0.0756
YLR038C	COX12	0.0863	0.0918	0.0932	0.0901	0.0829	0.0727	0.0613	0.0508	0.0431	0.0396	0.041	0.0468	0.056	0.0668	0.0775
YLR056W	ERG3	0.0681	0.0358	0.008	0	0	0	0.0128	0.0433	0.0778	0.1097	0.1332	0.1444	0.1415	0.1257	0.0997
YLR059C	REX2	0.0909	0.0822	0.0709	0.0587	0.0477	0.0398	0.0366	0.0387	0.0459	0.0568	0.0693	0.0812	0.0904	0.0954	0.0956
YLR060W	FRS1	0.0696	0.049	0.0312	0.0192	0.0152	0.0202	0.0334	0.0528	0.0747	0.0951	0.1103	0.1176	0.116	0.1061	0.0897
YLR067C	PET309	0.1086	0.0978	0.0818	0.063	0.0446	0.0297	0.0211	0.0207	0.0285	0.0431	0.0618	0.081	0.0975	0.1085	0.1123
YLR069C	MEF1	0.1967	0.158	0.093	0.0119	0	0	0	0	0	0	0	0.0416	0.1193	0.1761	0.2032
YLR077W	FMP25	0.1098	0.1021	0.0883	0.0708	0.0522	0.0359	0.0248	0.0211	0.0256	0.0374	0.0543	0.0732	0.0906	0.1037	0.1104
YLR089C	ALT1	0.097	0.0912	0.0813	0.0687	0.0556	0.0442	0.0367	0.0344	0.0379	0.0466	0.0588	0.0721	0.0843	0.0933	0.0978
YLR090W	XDJ1	0.1276	0.1113	0.0874	0.0597	0.0327	0.0111	0	0	0.0112	0.0332	0.0609	0.0892	0.1131	0.1288	0.1338
YLR091W	NA	0.0539	0.0655	0.0774	0.0876	0.0944	0.0964	0.0932	0.0851	0.0738	0.0612	0.0497	0.0413	0.0375	0.0386	0.0444
YLR106C	MDN1	0.0544	0.0253	0.0028	0	0	0.0046	0.0291	0.0604	0.0927	0.12	0.1373	0.1418	0.1331	0.1131	0.0853
YLR125W	NA	0.0543	0.0723	0.0896	0.1031	0.1106	0.1106	0.1027	0.0883	0.07	0.0511	0.0351	0.025	0.0221	0.0269	0.0383
YLR132C	NA	0.1075	0.1077	0.1009	0.0883	0.0718	0.054	0.0383	0.0275	0.0237	0.0276	0.0385	0.0541	0.0716	0.088	0.1006
YLR139C	SLS1	0.1078	0.0918	0.0715	0.0501	0.0312	0.0183	0.0137	0.0185	0.0321	0.0518	0.0739	0.0945	0.1099	0.1178	0.117
YLR142W	PUT1	0.0536	0.0477	0.0449	0.0458	0.0503	0.0577	0.0669	0.0761	0.0836	0.0881	0.0887	0.0855	0.0791	0.0706	0.0617
YLR153C	ACS2	0.0965	0.0927	0.0844	0.0731	0.0604	0.0487	0.04	0.0359	0.0374	0.0441	0.0548	0.0674	0.0796	0.0895	0.0954
YLR163C	MAS1	0.1168	0.1033	0.0836	0.0608	0.0387	0.0211	0.0113	0.0113	0.0213	0.0394	0.0622	0.0854	0.105	0.1178	0.1219
YLR164W	NA	0	0	0	0.0523	0.1157	0.1649	0.1905	0.1872	0.1552	0.1006	0.0336	0	0	0	0
YLR168C	AIM30	0.1703	0.0838	0	0	0	0	0	0	0	0	0.0002	0.1085	0.1885	0.2278	0.2211
YLR188W	MDL1	0.0848	0.0784	0.0701	0.061	0.0528	0.0469	0.0444	0.0459	0.0511	0.0591	0.0683	0.0772	0.0841	0.0879	0.0881
YLR201C	COQ9	0.0822	0.0951	0.1033	0.1054	0.1009	0.0903	0.0753	0.0587	0.0434	0.0324	0.0275	0.0296	0.038	0.0512	0.0667
YLR203C	MSS51	0.1249	0.1132	0.0937	0.0693	0.0441	0.0224	0.0082	0.0044	0.0118	0.029	0.0527	0.0785	0.1019	0.1189	0.1269
YLR204W	QRI5	0.1337	0.1263	0.1089	0.0841	0.0558	0.029	0.0084	0	0	0.0139	0.0369	0.0649	0.0926	0.1155	0.1299
YLR216C	CPR6	0.0324	0.0458	0.0629	0.0807	0.0965	0.1072	0.111	0.1068	0.0954	0.0789	0.0603	0.0432	0.0304	0.0239	0.0247
YLR218C	NA	0.1248	0.1286	0.1219	0.1059	0.0828	0.0565	0.0317	0.0128	0.0036	0.0057	0.0187	0.0398	0.0652	0.0905	0.1114
YLR239C	LIP2	0.1278	0.1166	0.0969	0.0719	0.0456	0.0226	0.0071	0	0.0088	0.0259	0.05	0.0768	0.1013	0.1197	0.129
YLR253W	NA	0.1425	0.1185	0.0846	0.0461	0.0095	0	0	0	0	0.0182	0.0569	0.0956	0.1276	0.1476	0.1528
YLR259C	HSP60	0.0961	0.0948	0.0889	0.0791	0.067	0.0547	0.0443	0.0378	0.0365	0.0406	0.0493	0.0609	0.0733	0.0844	0.0924
YLR270W	DCS1	0.0594	0.0822	0.1025	0.1169	0.123	0.1193	0.1062	0.0859	0.062	0.0391	0.0213	0.0117	0.0117	0.021	0.0379
YLR281C	NA	0.0743	0.0934	0.1082	0.1162	0.1157	0.1067	0.0904	0.0697	0.0483	0.0304	0.019	0.0162	0.0221	0.0355	0.0539
YLR285W	NNT1	0.081	0.0682	0.055	0.0437	0.0361	0.0338	0.0372	0.046	0.0585	0.0725	0.0852	0.0946	0.0989	0.0978	0.0914
YLR289W	GUF1	0.1267	0.1113	0.0882	0.0613	0.0348	0.0135	0.0013	0	0.0121	0.0331	0.0599	0.0875	0.1111	0.1268	0.1322
YLR290C	NA	0.0506	0.0654	0.0806	0.0936	0.1022	0.1047	0.1004	0.0901	0.0755	0.0594	0.0448	0.0341	0.0293	0.0309	0.0384
YLR295C	ATP14	0.1093	0.1069	0.0978	0.0833	0.0657	0.048	0.0333	0.0245	0.0232	0.0298	0.0428	0.0598	0.0777	0.0935	0.1045
YLR304C	ACO1	0.1066	0.1089	0.1041	0.0929	0.077	0.0591	0.0422	0.0295	0.0235	0.0252	0.0343	0.0489	0.0664	0.0836	0.0977
YLR312W-A	MRPL15	0.1537	0.1273	0.0886	0.0437	0	0	0	0	0	0.0005	0.0455	0.0913	0.1301	0.1555	0.1637
YLR348C	DIC1	0.0897	0.1322	0.1611	0.1712	0.1603	0.1296	0.0841	0.0317	0	0	0	0	0	0	0.0402
YLR351C	NIT3	0.09	0.0849	0.0766	0.0666	0.0564	0.0479	0.0425	0.0415	0.0449	0.0523	0.0621	0.0726	0.0819	0.0885	0.0913
YLR355C	ILV5	0.0568	0.0455	0.0377	0.0347	0.0371	0.0448	0.0564	0.0701	0.0831	0.0932	0.0984	0.098	0.0923	0.0822	0.0697
YLR382C	NAM2	0.1236	0.1133	0.095	0.0718	0.0472	0.0257	0.0112	0.0064	0.0125	0.0282	0.0507	0.0756	0.0985	0.1157	0.1245
YLR390W	ECM19	0.1348	0.1189	0.0939	0.0638	0.0336	0.0085	0	0	0	0.0242	0.0538	0.0851	0.1125	0.1315	0.1393
YLR393W	ATP10	0.1063	0.0925	0.0743	0.0546	0.0366	0.0236	0.0181	0.0212	0.0325	0.0499	0.0701	0.0894	0.1045	0.1129	0.1135
YLR395C	COX8	0.0852	0.0898	0.0906	0.0873	0.0805	0.0711	0.0608	0.0514	0.0448	0.0421	0.0438	0.0494	0.058	0.0679	0.0775
YLR439W	MRPL4	0.1607	0.1268	0.0787	0.0238	0	0	0	0	0	0	0.0371	0.0924	0.1383	0.1672	0.175
YLR450W	HMG2	0.042	0.0613	0.0815	0.0995	0.1121	0.117	0.113	0.1007	0.0822	0.0609	0.041	0.0258	0.0179	0.0184	0.0269
YLR454W	FMP27	0.061	0.0823	0.1011	0.1143	0.1195	0.1156	0.1029	0.0836	0.0611	0.0398	0.0234	0.0148	0.0153	0.0245	0.0407
YML008C	ERG6	0.0652	0.0798	0.0922	0.1005	0.1031	0.0993	0.0897	0.0759	0.0604	0.046	0.0354	0.0305	0.0319	0.0391	0.0509
YML009C	MRPL39	0.1407	0.1239	0.0969	0.064	0.0306	0.0024	0	0	0	0.0163	0.0485	0.083	0.1136	0.1353	0.1448
YML025C	YML6	0.1247	0.1103	0.0885	0.0628	0.0374	0.0167	0.0046	0	0.014	0.0338	0.0593	0.0858	0.1086	0.1239	0.1296
YML042W	CAT2	0.0306	0.1255	0.194	0.2244	0.2105	0.1533	0.0616	0	0	0	0	0	0	0	0
YML050W	AIM32	0.1465	0.1289	0.0998	0.0639	0.0271	0	0	0	0	0.0075	0.0426	0.0804	0.1143	0.1388	0.1501
YML054C	CYB2	0.0653	0.115	0.1533	0.1737	0.1724	0.1488	0.1064	0.0527	0	0	0	0	0	0	0.0123
YML060W	OGG1	0	0	0	0	0	0	0	0	0.0038	0.1134	0.1937	0.231	0.22	0.1642	0.0739
YML061C	PIF1	0.0804	0.0684	0.056	0.0453	0.0381	0.0358	0.0389	0.047	0.0587	0.0718	0.0838	0.0927	0.0969	0.096	0.0901
YML078W	CPR3	0.1024	0.0958	0.0842	0.0696	0.0542	0.0408	0.0317	0.0288	0.0327	0.0427	0.0569	0.0725	0.0869	0.0976	0.1031
YML081C-A	ATP18	0.0957	0.1005	0.0997	0.0933	0.0821	0.0681	0.0536	0.0414	0.0336	0.0318	0.0362	0.0458	0.0589	0.0731	0.0861
YML110C	COQ5	0.099	0.1087	0.1115	0.1068	0.095	0.0781	0.0589	0.0409	0.0275	0.0212	0.0229	0.0324	0.0475	0.0657	0.0838
YML120C	NDI1	0.1217	0.1152	0.1005	0.0798	0.0566	0.0348	0.0183	0.0103	0.0124	0.0243	0.0435	0.0666	0.0892	0.1077	0.1191
YML129C	COX14	0.1273	0.1194	0.1026	0.0795	0.0538	0.03	0.0123	0.0042	0.0073	0.0211	0.0428	0.0683	0.0932	0.1132	0.1251
YMR023C	MSS1	0.0992	0.0892	0.0753	0.0598	0.0452	0.0342	0.0287	0.03	0.0379	0.051	0.0666	0.0821	0.0946	0.1022	0.1038
YMR024W	MRPL3	0.1445	0.1135	0.0723	0.0276	0	0	0	0	0	0.0158	0.0616	0.1054	0.1397	0.159	0.1606
YMR038C	CCS1	0.0329	0.0213	0.0171	0.0213	0.0334	0.0515	0.0726	0.0928	0.1084	0.1164	0.1156	0.1062	0.0901	0.0703	0.0502
YMR056C	AAC1	0.0963	0.1003	0.0988	0.0917	0.0803	0.0663	0.0521	0.0404	0.0334	0.0324	0.0375	0.0476	0.0608	0.0748	0.0873
YMR060C	SAM37	0.1006	0.0937	0.0823	0.068	0.0533	0.0407	0.0326	0.0304	0.0348	0.0449	0.0587	0.0737	0.0873	0.0972	0.1018
YMR062C	ECM40	0.0283	0.0318	0.0411	0.0549	0.071	0.0866	0.0988	0.1054	0.1051	0.0979	0.0852	0.0694	0.0535	0.04	0.0311
YMR072W	ABF2	0.0647	0.0787	0.0908	0.099	0.1017	0.0984	0.0893	0.0761	0.0612	0.0473	0.0369	0.032	0.0331	0.0398	0.051
YMR083W	ADH3	0.1026	0.0923	0.0776	0.0609	0.0449	0.0325	0.026	0.0267	0.0345	0.0482	0.0649	0.0818	0.0957	0.1045	0.1069
YMR089C	YTA12	0.1165	0.1032	0.0837	0.0611	0.0391	0.0215	0.0117	0.0117	0.0215	0.0395	0.062	0.0851	0.1046	0.1173	0.1215
YMR097C	MTG1	0.0819	0.083	0.0813	0.0771	0.0711	0.0642	0.0576	0.0526	0.0501	0.0506	0.0539	0.0594	0.0661	0.0728	0.0783
YMR098C	ATP25	0.1099	0.1005	0.0855	0.067	0.0482	0.0323	0.0223	0.0201	0.0263	0.0397	0.0578	0.0772	0.0944	0.1066	0.1121
YMR108W	ILV2	0.0524	0.0348	0.0223	0.0172	0.0206	0.032	0.0498	0.0708	0.0911	0.107	0.1155	0.1154	0.1069	0.0917	0.0725
YMR110C	HFD1	0.0472	0.0741	0.0999	0.1204	0.132	0.1324	0.1211	0.0999	0.0727	0.0445	0.0205	0.005	0	0.007	0.0235
YMR115W	FMP24	0.0796	0.088	0.0928	0.0933	0.0893	0.0812	0.0704	0.0588	0.0486	0.0417	0.0393	0.0417	0.0484	0.058	0.069
YMR118C	NA	0	0	0	0	0	0.1224	0.2406	0.2821	0.2381	0.1167	0	0	0	0	0
YMR145C	NDE1	0.1065	0.1	0.0878	0.0719	0.0549	0.0396	0.0289	0.0249	0.0284	0.0387	0.0539	0.0711	0.0873	0.0997	0.1064
YMR150C	IMP1	0.0792	0.0889	0.0949	0.0962	0.0925	0.0841	0.0726	0.0599	0.0483	0.0401	0.0367	0.0386	0.0452	0.0555	0.0674
YMR152W	YIM1	0.0598	0.0786	0.0955	0.1078	0.1132	0.1105	0.1	0.0834	0.0638	0.0447	0.0297	0.0214	0.021	0.0284	0.0421
YMR157C	AIM36	0.1665	0.142	0.1015	0.0513	0	0	0	0	0	0	0.0196	0.0726	0.1204	0.155	0.1711
YMR158W	MRPS8	0.1798	0.1157	0.0297	0	0	0	0	0	0	0	0	0.0912	0.1646	0.2069	0.212
YMR165C	PAH1	0.0588	0.0813	0.1015	0.1161	0.1223	0.119	0.1063	0.0863	0.0628	0.04	0.0222	0.0124	0.0122	0.0211	0.0376
YMR166C	NA	0.1392	0.124	0.0988	0.0675	0.0352	0.0075	0	0	0	0.0166	0.0471	0.0802	0.1101	0.1317	0.1419
YMR177W	MMT1	0.0567	0.0065	0	0	0	0	0	0.0122	0.0656	0.1156	0.153	0.1715	0.1684	0.1449	0.1055
YMR188C	MRPS17	0.1383	0.1216	0.0953	0.0635	0.0313	0.0045	0	0	0	0.0198	0.0511	0.0843	0.1135	0.134	0.1427
YMR189W	GCV2	0.0472	0.0248	0.0093	0.0033	0.0081	0.0233	0.0464	0.0733	0.0992	0.1191	0.1295	0.1288	0.1174	0.0976	0.0728
YMR193W	MRPL24	0.1588	0.1232	0.0737	0.0184	0	0	0	0	0	0	0.042	0.0972	0.1421	0.1694	0.1752
YMR203W	TOM40	0.1176	0.1102	0.0955	0.0757	0.054	0.0342	0.0199	0.0138	0.0172	0.0295	0.0482	0.0699	0.0907	0.1071	0.1165
YMR207C	HFA1	0.0657	0.0739	0.081	0.0858	0.0874	0.0853	0.0799	0.0721	0.0633	0.0551	0.049	0.0462	0.0469	0.0509	0.0575
YMR225C	MRPL44	0.1466	0.1267	0.0955	0.0581	0.0204	0	0	0	0	0.0088	0.0457	0.0847	0.1188	0.1425	0.1522
YMR228W	MTF1	0.1063	0.097	0.0826	0.0653	0.048	0.0337	0.025	0.0237	0.0301	0.0431	0.0601	0.078	0.0937	0.1046	0.1089
YMR234W	RNH1	0.0567	0.0488	0.0438	0.0427	0.0457	0.0524	0.0617	0.072	0.0814	0.0881	0.091	0.0895	0.0842	0.0759	0.0662
YMR241W	YHM2	0.1	0.0663	0.0318	0.0022	0	0	0	0.0093	0.0423	0.079	0.1124	0.1367	0.1479	0.1446	0.1276
YMR256C	COX7	0.0839	0.0918	0.0955	0.0943	0.0884	0.0786	0.0665	0.0543	0.0443	0.0384	0.0375	0.0417	0.0502	0.0613	0.0732
YMR257C	PET111	0.1046	0.0969	0.084	0.0681	0.0516	0.0376	0.0284	0.0261	0.031	0.0423	0.0579	0.0747	0.0899	0.1009	0.106
YMR267W	PPA2	0.1221	0.1225	0.1135	0.0965	0.0741	0.05	0.0285	0.0137	0.0083	0.0134	0.0279	0.049	0.0728	0.0952	0.1125
YMR282C	AEP2	0.1073	0.0979	0.0833	0.0656	0.0478	0.0331	0.024	0.0226	0.0291	0.0422	0.0596	0.078	0.0941	0.1053	0.1099
YMR286W	MRPL33	0.1072	0.1023	0.0914	0.0762	0.0591	0.0431	0.031	0.0252	0.0268	0.0356	0.0498	0.0667	0.0834	0.097	0.1053
YMR287C	DSS1	0.1286	0.1099	0.0837	0.0542	0.0262	0.0047	0	0	0.0103	0.0348	0.0646	0.0942	0.1184	0.1334	0.1369
YMR293C	LRC6	0.1104	0.1003	0.0845	0.0654	0.0463	0.0304	0.0207	0.0192	0.0262	0.0404	0.0592	0.079	0.0963	0.1084	0.1133
YMR301C	ATM1	0.0812	0.0634	0.046	0.0318	0.0235	0.0226	0.0295	0.0431	0.061	0.0799	0.0962	0.1071	0.1109	0.1071	0.0966
YMR302C	YME2	0.0941	0.1014	0.1029	0.0983	0.0882	0.0741	0.0585	0.0442	0.0339	0.0295	0.0318	0.0401	0.0528	0.0677	0.0823
YNL003C	PET8	0.0794	0.0973	0.1101	0.1157	0.113	0.1021	0.0848	0.064	0.0437	0.0275	0.0184	0.018	0.0259	0.0406	0.0595
YNL005C	MRP7	0.1306	0.1081	0.0781	0.0454	0.0155	0	0	0	0.0072	0.0357	0.0691	0.1012	0.1264	0.1407	0.1421
YNL009W	IDP3	0	0.0362	0.1161	0.1772	0.2086	0.2039	0.1626	0.0916	0.0037	0	0	0	0	0	0
YNL026W	SAM50	0.1012	0.1028	0.0984	0.0885	0.0748	0.0594	0.045	0.0344	0.0296	0.0314	0.0395	0.0522	0.0672	0.0819	0.0938
YNL037C	IDH1	0.1644	0.124	0.0682	0.006	0	0	0	0	0	0	0.0343	0.0963	0.1466	0.177	0.1831
YNL052W	COX5A	0.104	0.0978	0.0862	0.0713	0.0553	0.041	0.0311	0.0274	0.0308	0.0407	0.055	0.0712	0.0863	0.0979	0.1041
YNL055C	POR1	0.0829	0.0916	0.0962	0.0958	0.0905	0.0808	0.0686	0.0558	0.045	0.0381	0.0363	0.0399	0.048	0.0592	0.0715
YNL064C	YDJ1	0.0315	0.0273	0.0297	0.0383	0.052	0.0685	0.0849	0.0982	0.1058	0.1065	0.1	0.0878	0.0722	0.0559	0.0415
YNL066W	SUN4	0	0	0.0383	0.1603	0.2374	0.2548	0.2072	0.102	0	0	0	0	0	0	0
YNL070W	TOM7	0.1193	0.1074	0.0886	0.0658	0.0428	0.0236	0.0118	0.0097	0.0178	0.0347	0.0571	0.0808	0.1018	0.1164	0.1225
YNL071W	LAT1	0.0888	0.1005	0.1066	0.106	0.0987	0.0856	0.069	0.0518	0.0372	0.0279	0.0256	0.0306	0.0416	0.0568	0.0734
YNL073W	MSK1	0.1398	0.1271	0.1039	0.0738	0.0417	0.0131	0	0	0	0.0128	0.0417	0.0742	0.1045	0.1277	0.14
YNL081C	SWS2	0.1258	0.1183	0.102	0.0796	0.0546	0.0313	0.0139	0.0058	0.0086	0.0219	0.0429	0.0678	0.0921	0.1117	0.1235
YNL083W	SAL1	0.1086	0.1021	0.0896	0.0731	0.0552	0.0391	0.0276	0.0229	0.0262	0.0367	0.0524	0.0704	0.0874	0.1007	0.1081
YNL100W	AIM37	0.1142	0.1217	0.12	0.1092	0.091	0.0681	0.0447	0.025	0.0127	0.0102	0.0177	0.0336	0.055	0.078	0.0989
YNL104C	LEU4	0.0643	0.0757	0.0856	0.0924	0.0949	0.0925	0.0855	0.075	0.063	0.0517	0.0432	0.0389	0.0394	0.0446	0.0534
YNL111C	CYB5	0.0547	0.0532	0.054	0.057	0.0617	0.0673	0.0729	0.0774	0.08	0.0802	0.078	0.0739	0.0685	0.063	0.0581
YNL121C	TOM70	0.1056	0.0981	0.0852	0.0691	0.0522	0.0376	0.028	0.0252	0.0298	0.0411	0.0567	0.0739	0.0896	0.1011	0.1067
YNL125C	ESBP6	0.0596	0.0825	0.103	0.1175	0.1235	0.1197	0.1064	0.0858	0.0617	0.0386	0.0207	0.0111	0.0112	0.0208	0.0378
YNL131W	TOM22	0.1151	0.1162	0.109	0.0946	0.0751	0.0538	0.0345	0.0208	0.0153	0.019	0.0311	0.0493	0.0702	0.0901	0.1059
YNL133C	FYV6	0.0503	0.0569	0.0652	0.0738	0.0814	0.0864	0.0881	0.0859	0.0803	0.0722	0.0632	0.055	0.0489	0.0459	0.0464
YNL137C	NAM9	0.15	0.1217	0.0821	0.0373	0	0	0	0	0	0.0069	0.052	0.097	0.1339	0.1568	0.1624
YNL169C	PSD1	0.1308	0.1204	0.1009	0.0755	0.048	0.0234	0.0061	0	0.0049	0.0214	0.0458	0.0734	0.0994	0.1195	0.1305
YNL177C	MRPL22	0.1214	0.1078	0.0873	0.063	0.039	0.0194	0.0079	0.0069	0.0166	0.0352	0.0593	0.0843	0.1058	0.1204	0.1258
YNL185C	MRPL19	0.1606	0.12	0.0651	0.0047	0	0	0	0	0	0	0.0418	0.1015	0.149	0.1767	0.1806
YNL186W	UBP10	0.0429	0.0348	0.032	0.0351	0.0436	0.0563	0.0711	0.0852	0.096	0.1015	0.1008	0.0941	0.0828	0.069	0.0549
YNL200C	NA	0.0225	0.059	0.096	0.1276	0.1482	0.154	0.1433	0.1178	0.082	0.0426	0.0069	0	0	0	0
YNL213C	NA	0.1014	0.0909	0.0762	0.0597	0.0442	0.0323	0.0264	0.0276	0.0359	0.0496	0.0663	0.0828	0.0962	0.1044	0.1062
YNL252C	MRPL17	0.133	0.1102	0.0794	0.0456	0.0144	0	0	0	0.0035	0.0327	0.0671	0.1004	0.1269	0.1423	0.1444
YNL256W	FOL1	0.0505	0.0325	0.0201	0.0154	0.0194	0.0318	0.0506	0.0724	0.0933	0.1093	0.1176	0.1169	0.1075	0.0913	0.0713
YNL284C	MRPL10	0.1677	0.1367	0.0892	0.0329	0	0	0	0	0	0	0.0216	0.0797	0.1301	0.1645	0.1776
YNL292W	PUS4	0.0594	0.0354	0.0164	0.0057	0.0053	0.0156	0.0352	0.0606	0.0872	0.11	0.1249	0.1294	0.123	0.1071	0.0847
YNL306W	MRPS18	0.1343	0.1199	0.0964	0.0674	0.0377	0.0125	0	0	0.0019	0.0227	0.051	0.0815	0.1088	0.1284	0.1373
YNL312W	RFA2	0.0908	0.0784	0.064	0.0499	0.0384	0.0316	0.031	0.0368	0.048	0.0625	0.0776	0.0905	0.0992	0.1022	0.0992
YNL315C	ATP11	0.1523	0.1321	0.0993	0.0592	0.0182	0	0	0	0	0	0.0385	0.0806	0.1181	0.1449	0.1569
YNR001C	CIT1	0.0964	0.0994	0.0969	0.0892	0.0776	0.0638	0.0504	0.0397	0.0338	0.0339	0.0398	0.0503	0.0634	0.0769	0.0885
YNR002C	ATO2	0.0782	0.0962	0.1094	0.1156	0.1134	0.103	0.086	0.0653	0.0448	0.0284	0.0188	0.0178	0.0252	0.0396	0.0582
YNR017W	TIM23	0.104	0.0856	0.0638	0.0423	0.0246	0.014	0.0126	0.0208	0.0374	0.0591	0.082	0.1018	0.1153	0.1203	0.1163
YNR018W	AIM38	0.0795	0.0541	0.0306	0.013	0.0043	0.0064	0.0192	0.0407	0.0669	0.093	0.1141	0.1267	0.1286	0.1201	0.1027
YNR020C	ATP23	0.1434	0.099	0.0446	0	0	0	0	0	0	0.0121	0.0703	0.1226	0.1601	0.177	0.1709
YNR022C	MRPL50	0.1591	0.1376	0.1017	0.0572	0.0112	0	0	0	0	0	0.0283	0.0754	0.1178	0.1486	0.1631
YNR036C	NA	0.1238	0.1234	0.1136	0.0957	0.0725	0.0479	0.0263	0.0117	0.0069	0.0129	0.0284	0.0503	0.0747	0.0974	0.1146
YNR037C	RSM19	0.1519	0.1327	0.1009	0.0616	0.0212	0	0	0	0	0	0.0376	0.079	0.1163	0.1432	0.1557
YNR040W	NA	0.1489	0.1236	0.087	0.0449	0.0042	0	0	0	0	0.0082	0.0503	0.0931	0.1289	0.152	0.1589
YNR041C	COQ2	0.1139	0.1145	0.1071	0.0928	0.0737	0.0531	0.0346	0.0217	0.0168	0.0209	0.0331	0.0509	0.0712	0.0904	0.1054
YNR045W	PET494	0.0931	0.0941	0.0905	0.0828	0.0723	0.0605	0.0497	0.0418	0.0384	0.04	0.0464	0.0562	0.0677	0.0788	0.0877
YOL023W	IFM1	0.1475	0.1112	0.064	0.0137	0	0	0	0	0	0.0095	0.0613	0.1101	0.1475	0.1676	0.1674
YOL025W	LAG2	0.0533	0.0617	0.071	0.0797	0.0862	0.0895	0.0887	0.084	0.0762	0.0666	0.0572	0.0495	0.045	0.0442	0.0471
YOL033W	MSE1	0.1601	0.1186	0.063	0.0021	0	0	0	0	0	0	0.0434	0.1033	0.1506	0.1779	0.181
YOL048C	NA	0.0516	0.0772	0.1013	0.1198	0.1294	0.1282	0.1161	0.0949	0.0687	0.0421	0.0202	0.0067	0.0038	0.0116	0.0285
YOL059W	GPD2	0.0205	0.0201	0.0274	0.0415	0.0601	0.0802	0.0982	0.1107	0.1153	0.1112	0.0993	0.0818	0.0619	0.0432	0.0287
YOL071W	EMI5	0.1016	0.1095	0.1103	0.1037	0.0907	0.0732	0.0543	0.0374	0.0258	0.0215	0.0253	0.0362	0.0523	0.0705	0.0878
YOL081W	IRA2	0.0266	0.0442	0.0657	0.0877	0.1063	0.1183	0.1214	0.1146	0.0992	0.078	0.055	0.0344	0.0197	0.0131	0.0156
YOL086C	ADH1	0.1203	0.1056	0.0843	0.0597	0.0359	0.0171	0.0069	0.0072	0.0183	0.038	0.0626	0.0875	0.1085	0.122	0.1261
YOL096C	COQ3	0.0937	0.1037	0.1076	0.1046	0.095	0.0803	0.063	0.0461	0.0329	0.0258	0.026	0.0333	0.0463	0.0625	0.0792
YOL098C	NA	0.0628	0.0571	0.0529	0.051	0.0518	0.0552	0.0607	0.0673	0.0738	0.079	0.082	0.0822	0.0798	0.0752	0.0692
YOL140W	ARG8	0.0149	0.0159	0.0255	0.0421	0.0632	0.0852	0.1043	0.1169	0.1204	0.1143	0.0998	0.0797	0.0577	0.0375	0.0225
YOR017W	PET127	0.0943	0.0793	0.0621	0.0454	0.0322	0.0248	0.0247	0.0321	0.0458	0.0632	0.081	0.096	0.1058	0.1088	0.1047
YOR020C	HSP10	0.0957	0.0928	0.0856	0.075	0.0629	0.0512	0.0421	0.0373	0.0378	0.0434	0.0531	0.0651	0.0771	0.0872	0.0937
YOR037W	CYC2	0.0988	0.0884	0.0744	0.0589	0.0445	0.0337	0.0286	0.0303	0.0385	0.0518	0.0676	0.0829	0.0953	0.1025	0.1037
YOR040W	GLO4	0.0192	0.0336	0.0535	0.076	0.0972	0.1134	0.1215	0.1199	0.1087	0.09	0.0674	0.0449	0.0266	0.0153	0.0128
YOR045W	TOM6	0.131	0.1211	0.1021	0.0768	0.0493	0.0244	0.0067	0	0.0044	0.0204	0.0445	0.0721	0.0983	0.1187	0.1302
YOR065W	CYT1	0.1054	0.1092	0.1058	0.0958	0.0806	0.0628	0.0453	0.0315	0.024	0.0241	0.0318	0.0455	0.0626	0.0802	0.0952
YOR100C	CRC1	0.1279	0.1481	0.1538	0.1436	0.1188	0.0834	0.0432	0.0057	0	0	0	0	0.0205	0.0586	0.0964
YOR114W	NA	0.1028	0.1002	0.0918	0.0792	0.0641	0.0493	0.0373	0.0305	0.0301	0.0363	0.0479	0.0625	0.0777	0.0907	0.0995
YOR125C	CAT5	0.0986	0.1035	0.1022	0.095	0.0827	0.0674	0.0518	0.0387	0.0305	0.0289	0.034	0.0447	0.0591	0.0745	0.0884
YOR130C	ORT1	0.0718	0.0633	0.0554	0.0492	0.046	0.0463	0.0502	0.0572	0.0658	0.0746	0.0819	0.0864	0.0875	0.085	0.0794
YOR136W	IDH2	0.1374	0.1026	0.0593	0.0147	0	0	0	0	0	0.0275	0.0741	0.1165	0.1474	0.1621	0.1584
YOR142W	LSC1	0.0843	0.0997	0.1097	0.1125	0.1075	0.0952	0.0777	0.058	0.0399	0.0266	0.0205	0.0226	0.0323	0.0476	0.066
YOR150W	MRPL23	0.1503	0.1378	0.1125	0.0782	0.0405	0.0058	0	0	0	0	0.028	0.0658	0.1021	0.131	0.1479
YOR158W	PET123	0.1365	0.1243	0.1021	0.0736	0.0433	0.0164	0	0	0	0.0172	0.0446	0.0754	0.1039	0.1256	0.137
YOR176W	HEM15	0.079	0.0898	0.0967	0.0986	0.0951	0.0865	0.0743	0.0606	0.0479	0.0387	0.0345	0.036	0.0427	0.0534	0.0662
YOR187W	TUF1	0.1459	0.1288	0.1003	0.065	0.0287	0	0	0	0	0.0083	0.0427	0.0799	0.1135	0.1378	0.1491
YOR201C	MRM1	0.0935	0.0732	0.0518	0.0326	0.019	0.0135	0.0173	0.0301	0.0494	0.0718	0.0931	0.1094	0.1181	0.118	0.1092
YOR205C	LRC5	0.1059	0.0853	0.0615	0.0382	0.0195	0.0087	0.0081	0.0179	0.0366	0.0606	0.0854	0.1066	0.1206	0.1252	0.1199
YOR215C	AIM41	0.051	0.0745	0.0969	0.1143	0.1239	0.1236	0.1132	0.0943	0.0704	0.0459	0.0254	0.0123	0.0088	0.0152	0.0301
YOR222W	ODC2	0.056	0.0418	0.0317	0.0274	0.0298	0.0386	0.0526	0.0693	0.0855	0.0983	0.1053	0.1055	0.099	0.0871	0.072
YOR226C	ISU2	0.0258	0	0	0	0	0	0	0.0488	0.0995	0.1411	0.166	0.1703	0.1538	0.1199	0.0748
YOR232W	MGE1	0.1179	0.0939	0.065	0.036	0.0116	0	0	0.0032	0.0244	0.053	0.0837	0.1107	0.1297	0.1375	0.1333
YOR241W	MET7	0.0675	0.0582	0.0502	0.0449	0.0432	0.0457	0.0519	0.0608	0.0708	0.08	0.0868	0.0899	0.089	0.0843	0.0767
YOR251C	NA	0.038	0.0506	0.0659	0.0816	0.095	0.1036	0.1058	0.101	0.09	0.0748	0.0584	0.0436	0.0331	0.0284	0.0301
YOR266W	PNT1	0.1226	0.1086	0.0875	0.0626	0.038	0.0181	0.0064	0.0054	0.0155	0.0347	0.0594	0.085	0.107	0.1219	0.1273
YOR271C	FSF1	0.0647	0.0469	0.0322	0.0233	0.0217	0.0279	0.0411	0.059	0.0784	0.0956	0.1075	0.112	0.1087	0.0984	0.0828
YOR274W	MOD5	0.0673	0.0518	0.0386	0.03	0.0276	0.032	0.0426	0.0577	0.0744	0.0896	0.1007	0.1056	0.1037	0.0956	0.0828
YOR285W	NA	0.065	0.0799	0.0927	0.1012	0.104	0.1002	0.0904	0.0763	0.0604	0.0457	0.0348	0.0297	0.031	0.0384	0.0504
YOR286W	AIM42	0.1248	0.1106	0.0889	0.0632	0.0377	0.0168	0.0045	0.0031	0.0133	0.033	0.0585	0.085	0.1079	0.1235	0.1294
YOR297C	TIM18	0.0795	0.0712	0.062	0.0535	0.0471	0.044	0.045	0.0498	0.0577	0.0671	0.0764	0.0839	0.0882	0.0889	0.0858
YOR303W	CPA1	0.0121	0.028	0.0505	0.076	0.1004	0.1192	0.129	0.1277	0.1154	0.0944	0.0687	0.043	0.0218	0.0086	0.0052
YOR305W	NA	0.0703	0.0546	0.0409	0.0313	0.0277	0.0308	0.0404	0.0547	0.0713	0.087	0.0989	0.105	0.1044	0.0974	0.0854
YOR317W	FAA1	0	0.0605	0.1279	0.1773	0.1998	0.1905	0.1503	0.0856	0.0082	0	0	0	0	0	0
YOR335C	ALA1	0.0712	0.0521	0.0353	0.0236	0.0191	0.0229	0.0345	0.052	0.0722	0.0913	0.1059	0.1134	0.1127	0.1042	0.0896
YOR350C	MNE1	0.0358	0.0488	0.0649	0.0815	0.0958	0.1053	0.108	0.1033	0.0921	0.0763	0.059	0.0432	0.0318	0.0264	0.0279
YOR354C	MSC6	0.144	0.12	0.0858	0.0467	0.0092	0	0	0	0	0.0157	0.0549	0.0944	0.1273	0.1481	0.1539
YOR356W	NA	0.0809	0.0883	0.0921	0.0917	0.087	0.0786	0.068	0.057	0.0478	0.0419	0.0405	0.0437	0.0508	0.0605	0.0711
YOR374W	ALD4	0.0557	0.0754	0.0938	0.1079	0.115	0.1139	0.1043	0.0879	0.0676	0.0472	0.0305	0.0203	0.0183	0.0245	0.0377
YPL004C	LSP1	0.0532	0.0779	0.1008	0.1183	0.1271	0.1255	0.1134	0.0928	0.0675	0.0421	0.0213	0.0087	0.0064	0.0143	0.0308
YPL005W	AEP3	0.0669	0.0766	0.0847	0.0898	0.0911	0.0881	0.0812	0.0717	0.0612	0.0518	0.0451	0.0422	0.0437	0.049	0.0572
YPL013C	MRPS16	0.1147	0.105	0.0889	0.0688	0.048	0.0302	0.0185	0.0154	0.0215	0.0356	0.0552	0.0764	0.0957	0.1097	0.1163
YPL023C	MET12	0.0668	0.0496	0.0352	0.0259	0.0234	0.0285	0.0405	0.0573	0.0758	0.0926	0.1046	0.1099	0.1076	0.0984	0.084
YPL029W	SUV3	0.1072	0.0943	0.0766	0.0571	0.0389	0.0252	0.0187	0.0208	0.0311	0.0477	0.0676	0.087	0.1026	0.1118	0.1134
YPL036W	PMA2	0	0	0	0	0	0.1235	0.216	0.2543	0.2306	0.1493	0.0261	0	0	0	0
YPL040C	ISM1	0.1503	0.1283	0.0944	0.0539	0.0136	0	0	0	0	0.0038	0.0438	0.0857	0.1221	0.1471	0.157
YPL059W	GRX5	0.0883	0.081	0.0713	0.0607	0.051	0.0438	0.0406	0.042	0.0479	0.0571	0.0679	0.0784	0.0866	0.0914	0.0919
YPL061W	ALD6	0.0737	0.0837	0.0909	0.0941	0.0927	0.0866	0.0769	0.0653	0.0539	0.0448	0.0397	0.0394	0.0438	0.052	0.0625
YPL063W	TIM50	0.0992	0.0848	0.0672	0.0493	0.0341	0.0244	0.022	0.0276	0.0403	0.0576	0.0764	0.0932	0.1052	0.1104	0.1083
YPL072W	UBP16	0.1328	0.1251	0.1075	0.0828	0.0549	0.0286	0.0086	0	0.0012	0.0153	0.0384	0.0661	0.0934	0.1157	0.1295
YPL091W	GLR1	0.0789	0.0724	0.0648	0.0575	0.0516	0.0483	0.0482	0.0514	0.0573	0.0649	0.0728	0.0794	0.0838	0.0852	0.0834
YPL097W	MSY1	0.1707	0.1256	0.0631	0	0	0	0	0	0	0	0.0229	0.0927	0.1495	0.1841	0.1914
YPL099C	AIM43	0.0867	0.1013	0.1102	0.1119	0.1058	0.0927	0.0748	0.0553	0.0377	0.0254	0.0206	0.0239	0.0345	0.0504	0.0688
YPL103C	FMP30	0.1272	0.0996	0.0655	0.0307	0.0007	0	0	0	0.0103	0.0437	0.0802	0.1131	0.1369	0.1477	0.1442
YPL104W	MSD1	0.1496	0.126	0.0908	0.0495	0.009	0	0	0	0	0.006	0.047	0.0893	0.1254	0.1495	0.1579
YPL107W	NA	0.068	0.0727	0.0764	0.0785	0.0786	0.0766	0.0728	0.0679	0.0627	0.0583	0.0554	0.0545	0.0557	0.0588	0.0631
YPL109C	NA	0.0588	0.0826	0.1039	0.1192	0.1257	0.1219	0.1083	0.0871	0.0621	0.038	0.0193	0.0091	0.009	0.0187	0.0362
YPL118W	MRP51	0.1368	0.1259	0.105	0.0772	0.047	0.0196	0	0	0	0.0151	0.0416	0.0719	0.1008	0.1233	0.1359
YPL132W	COX11	0.126	0.117	0.0995	0.0762	0.0509	0.0279	0.0115	0.0048	0.0092	0.024	0.0461	0.0715	0.0957	0.1146	0.1252
YPL134C	ODC1	0.1024	0.1041	0.0996	0.0894	0.0752	0.0592	0.0443	0.0333	0.0282	0.0301	0.0384	0.0516	0.0671	0.0823	0.0948
YPL135W	ISU1	0.0576	0.0757	0.0924	0.105	0.1111	0.1096	0.1005	0.0851	0.0664	0.0478	0.0328	0.0239	0.0225	0.0286	0.041
YPL148C	PPT2	0.0522	0.0689	0.0854	0.0989	0.107	0.1083	0.1021	0.0896	0.0729	0.0551	0.0395	0.029	0.0251	0.0283	0.0379
YPL159C	PET20	0.0343	0.0279	0.0279	0.0345	0.0467	0.0627	0.0795	0.0943	0.1041	0.1071	0.103	0.0926	0.0778	0.0614	0.0461
YPL172C	COX10	0.1747	0.1318	0.0706	0.0008	0	0	0	0	0	0	0.0159	0.0865	0.1451	0.1822	0.1925
YPL173W	MRPL40	0.1488	0.1248	0.0895	0.0484	0.0082	0	0	0	0	0.0076	0.0486	0.0906	0.1262	0.1497	0.1576
YPL183W-A	NA	0.1176	0.0994	0.0755	0.0499	0.0268	0.0102	0.0035	0.008	0.023	0.0459	0.0722	0.0972	0.1165	0.127	0.1274
YPL188W	POS5	0.0386	0.0538	0.0713	0.0881	0.1016	0.1092	0.1093	0.1018	0.0879	0.0703	0.0522	0.0369	0.027	0.024	0.0281
YPL208W	RKM1	0.0813	0.0701	0.0583	0.0477	0.0402	0.0372	0.0395	0.0466	0.0573	0.0697	0.0814	0.0904	0.0951	0.095	0.0901
YPL215W	CBP3	0.1289	0.1112	0.0859	0.0568	0.029	0.0071	0	0	0.0097	0.0332	0.0623	0.0917	0.1161	0.1317	0.1362
YPL222W	FMP40	0.0281	0.0536	0.0814	0.1071	0.1263	0.1353	0.1323	0.1175	0.0935	0.0648	0.0367	0.0143	0	0	0.009
YPL224C	MMT2	0.087	0.0898	0.0887	0.0839	0.0761	0.0664	0.0567	0.0487	0.0438	0.0431	0.0466	0.0535	0.0626	0.0722	0.0808
YPL252C	YAH1	0.1186	0.0863	0.0497	0.0145	0	0	0	0	0.0186	0.0558	0.0936	0.1252	0.1453	0.1509	0.1414
YPL262W	FUM1	0.1118	0.108	0.0973	0.0813	0.0625	0.0441	0.0295	0.0213	0.0213	0.0295	0.0441	0.0625	0.0813	0.0973	0.108
YPR001W	CIT3	0	0.1009	0.2037	0.2534	0.2402	0.1643	0.0374	0	0	0	0	0	0	0	0
YPR002W	PDH1	0.1368	0.1813	0.1988	0.1858	0.1437	0.0789	0.0022	0	0	0	0	0	0	0	0.0725
YPR004C	AIM45	0.1015	0.0851	0.0654	0.0457	0.0293	0.0192	0.0174	0.0243	0.039	0.0585	0.0793	0.0976	0.1102	0.1153	0.1122
YPR006C	ICL2	0.0549	0.1282	0.1815	0.2056	0.1956	0.1522	0.082	0	0	0	0	0	0	0	0
YPR011C	NA	0.1119	0.0981	0.0789	0.0574	0.0372	0.0218	0.0142	0.0158	0.0267	0.0446	0.0663	0.0878	0.1052	0.1159	0.1182
YPR020W	ATP20	0.114	0.1018	0.0838	0.0626	0.0417	0.0249	0.0153	0.0147	0.0236	0.0401	0.0611	0.0829	0.1015	0.1139	0.1182
YPR024W	YME1	0.0942	0.095	0.0911	0.083	0.072	0.0598	0.0487	0.0407	0.0374	0.0393	0.046	0.0563	0.0682	0.0796	0.0887
YPR033C	HTS1	0.0862	0.061	0.0366	0.0171	0.0057	0.0048	0.0149	0.0344	0.0598	0.0863	0.109	0.124	0.1289	0.1232	0.1081
YPR047W	MSF1	0.1976	0.1555	0.087	0.0027	0	0	0	0	0	0	0	0.0451	0.1243	0.1811	0.2067
YPR058W	YMC1	0.0458	0.0432	0.0446	0.0497	0.0579	0.0676	0.0774	0.0854	0.09	0.0904	0.0866	0.0793	0.07	0.0603	0.0518
YPR061C	JID1	0.067	0.0837	0.0976	0.1064	0.1085	0.1034	0.0916	0.0753	0.0573	0.0411	0.0296	0.0247	0.0272	0.0363	0.0504
YPR067W	ISA2	0.097	0.0933	0.0852	0.0738	0.061	0.049	0.04	0.0356	0.0368	0.0434	0.054	0.0667	0.0792	0.0893	0.0956
YPR100W	MRPL51	0.1258	0.1151	0.0963	0.0722	0.0467	0.0244	0.0092	0.0042	0.0104	0.0267	0.0499	0.0757	0.0995	0.1175	0.1266
YPR125W	YLH47	0.0799	0.0541	0.0303	0.0124	0.0035	0.0055	0.0184	0.0401	0.0667	0.0931	0.1146	0.1274	0.1295	0.121	0.1034
YPR133W-A	TOM5	0.133	0.1181	0.0943	0.0655	0.0363	0.0118	0	0	0.0037	0.0249	0.0533	0.0834	0.11	0.1288	0.1368
YPR134W	MSS18	0.0611	0.0684	0.0755	0.0812	0.0845	0.0847	0.0817	0.076	0.0686	0.0609	0.0542	0.0499	0.0485	0.0502	0.0547
YPR140W	TAZ1	0.0936	0.0879	0.0786	0.0671	0.0554	0.0455	0.0392	0.0377	0.0415	0.0498	0.0609	0.073	0.0837	0.0914	0.0948
YPR155C	NCA2	0.0849	0.1012	0.1118	0.1149	0.1098	0.097	0.0786	0.0579	0.0387	0.0246	0.0181	0.0202	0.0303	0.0463	0.0656
YPR166C	MRP2	0.1349	0.1221	0.0997	0.0714	0.0417	0.0158	0	0	0.0008	0.0202	0.0476	0.0778	0.1055	0.1261	0.1364
YPR183W	DPM1	0.0853	0.0668	0.0482	0.0325	0.0224	0.0199	0.0257	0.0388	0.0571	0.0769	0.0948	0.1075	0.1129	0.1104	0.1007
YPR191W	QCR2	0.109	0.1038	0.0923	0.0764	0.0585	0.0417	0.0291	0.0232	0.025	0.0343	0.0493	0.0671	0.0845	0.0986	0.1072
