# Supplementary material for: Spatio-Temporal Dynamics of Yeast Mitochondrial Biogenesis: Transcriptional and Post-Transcriptional mRNA Oscillatory Modules
Source: PLoS Comput Biol. 2009 Jun 12;5(6):e1000409. doi: 10.1371/journal.pcbi.1000409 (PMC2690403; doi:10.1371/journal.pcbi.1000409)
Supplement: Dataset S3 — Distribution of genes into the six temporal phases of the mitochondrial cycle. (0.21 MB XLS) [file pcbi.1000409.s006.xls]

## Sheet: EDPM_classes
Classes (EDPM)	Tree position	ORF	Gene name	ClassI (Saint-Georges et al.)	ClassII (Saint-Georges et al.)	ClassIII (Saint-Georges et al.)	PUF3 binding site (Saint-Georges et al.)	P3E motif (Foat et al.)	PRSE motif (Foat et al.)	NRSE1 motif (Foat et al.)	Hap4p binding site (REDUCE)	Hap1p binding site (YEASTRACT)	Module number (Perrochi et al.)	Module description (Perocchi et al.)	Functional class (This work)
A	1	YHR116W	COX23	yes	no	no	yes	yes	no	no	no	no	_	RCC asm 5	ASSEMBLY FACTORS	* Genes shown in Table 5C
A	2	YJR048W	CYC1	no	yes	no	no	no	no	no	no	yes	No data	No data	UNKNOWN
A	3	YBL015W	ACH1	no	yes	no	no	no	no	no	yes	no	103	Alcohol/aldehyde dehy.	METABOLISM
A	4	YHR147C	MRPL6	yes	no	no	yes	yes	no	no	no	no	79	MRPL	TRANSLATION MACHINERY
A	5	YER170W	ADK2	no	yes	no	no	yes	no	no	no	no	41	DNA replication	METABOLISM
A	6	YOR150W	MRPL23	no	no	yes	yes	no	no	no	no	no	79	MRPL	TRANSLATION MACHINERY
A	7	YBR037C	SCO1	yes	no	no	yes	yes	no	no	no	no	69	RCC asm 4	ASSEMBLY FACTORS
A	8	YDR494W	RSM28	yes	no	no	yes	yes	no	no	no	no	No data	No data	TRANSLATION MACHINERY
A	9	YML129C	COX14	yes	no	no	yes	yes	no	no	yes	no	_	RCC asm 5	ASSEMBLY FACTORS
A	10	YLR153C	ACS2	no	no	yes	no	no	no	yes	no	yes	103	Alcohol/aldehyde dehy.	METABOLISM
A	11	YBL022C	PIM1	yes	no	no	yes	no	no	no	no	no	15	Matrix protein import	PROTEIN IMPORT
A	12	YNL081C	SWS2	yes	no	no	yes	yes	no	no	no	no	99	MRPS	TRANSLATION MACHINERY
A	13	YPR191W	QCR2	no	no	yes	no	no	yes	no	no	yes	156	RCC-III	RESPIRATORY CHAIN COMPLEXES
A	14	YDR511W	ACN9	no	no	yes	yes	yes	no	no	no	no	No data	No data	UNKNOWN
A	15	YBL030C	PET9	no	yes	no	no	yes	no	no	yes	no	No data	No data	TRANSPORT
A	16	YPL072W	UBP16	yes	no	no	yes	no	no	no	no	no	No data	No data	MORPHOLOGY
A	17	YPR067W	ISA2	yes	no	no	yes	yes	no	no	no	no	20	Iron-sulfur cluster asm	Fe-S CLUSTERS
A	18	YMR286W	MRPL33	yes	no	no	yes	yes	no	no	no	no	79	MRPL	TRANSLATION MACHINERY
A	19	YHR083W	SAM35	no	no	yes	no	no	no	no	no	no	49	TOM complex	PROTEIN IMPORT
A	20	YER078C	ICP55	yes	no	no	yes	no	no	no	no	no	No data	No data	UNKNOWN
A	21	YML120C	NDI1	no	yes	no	no	no	yes	no	yes	no	95	NADmet./TCAcycle	TCA CYCLE
A	22	YMR203W	TOM40	no	no	yes	yes	no	no	yes	no	no	49	TOM complex	PROTEIN IMPORT
A	23	YJR045C	SSC1	yes	no	no	no	yes	no	no	no	no	15	Matrix protein import	PROTEIN IMPORT
A	24	YJL112W	MDV1	yes	no	no	yes	no	no	no	no	no	64	Fusion/fission	MORPHOLOGY
A	25	YPL118W	MRP51	yes	no	no	yes	yes	no	no	no	no	99	MRPS	TRANSLATION MACHINERY
A	26	YNL083W	SAL1	no	no	yes	yes	no	no	no	yes	no	115	Transport	TRANSPORT
A	27	YOR045W	TOM6	no	no	yes	yes	no	no	no	no	no	49	TOM complex	PROTEIN IMPORT
A	28	YPL132W	COX11	yes	no	no	yes	no	no	no	no	no	69	RCC asm 4	ASSEMBLY FACTORS
A	29	YDR430C	CYM1	yes	no	no	yes	no	no	no	no	no	37	Pyr./?-keto glutarate dehy.	PROTEIN IMPORT
A	30	YCR005C	CIT2	no	yes	no	no	no	yes	no	no	no	95	NADmet./TCAcycle	TCA CYCLE
A	31	YKL170W	MRPL38	yes	no	no	yes	no	no	no	no	no	79	MRPL	TRANSLATION MACHINERY
A	32	YDR061W	NA	yes	no	no	yes	yes	no	no	no	no	No data	No data	TRANSPORT
A	33	YLL001W	DNM1	no	yes	no	no	no	no	no	no	no	64	Fusion/fission	MORPHOLOGY
A	34	YMR145C	NDE1	no	yes	no	no	no	no	no	no	yes	95	NADmet./TCAcycle	TCA CYCLE
A	35	YNL169C	PSD1	yes	no	no	yes	no	no	yes	no	no	30	Mito./cyt. Lipid met.	METABOLISM
A	36	YDR487C	RIB3	no	no	yes	yes	no	no	no	no	no	No data	No data	UNKNOWN
A	37	YLR259C	HSP60	yes	no	no	yes	yes	no	no	no	no	15	Matrix protein import	PROTEIN IMPORT
A	38	YEL024W	RIP1	no	no	yes	no	no	yes	no	yes	yes	156	RCC-III	RESPIRATORY CHAIN COMPLEXES
A	39	YDL107W	MSS2	yes	no	no	yes	no	no	no	no	no	_	RCC asm 5	ASSEMBLY FACTORS
A	40	YCR028C-A	RIM1	no	no	yes	yes	no	no	no	no	no	35	Response to DNA damage	METABOLISM
A	41	YBR039W	ATP3	no	yes	no	no	no	no	no	no	no	155	RCC-V	RESPIRATORY CHAIN COMPLEXES
A	42	YIL125W	KGD1	no	yes	no	no	no	no	no	yes	no	37	Pyr./?-keto glutarate dehy.	TCA CYCLE
A	43	YLR295C	ATP14	no	no	yes	no	no	no	no	no	no	155	RCC-V	RESPIRATORY CHAIN COMPLEXES
A	44	YKR065C	PAM17	yes	no	no	yes	no	no	no	no	no	No data	No data	PROTEIN IMPORT
A	45	YDR529C	QCR7	no	no	yes	no	no	yes	no	yes	yes	156	RCC-III	RESPIRATORY CHAIN COMPLEXES
A	46	YBR044C	TCM62	yes	no	no	yes	yes	no	no	no	no	37	Pyr./?-keto glutarate dehy.	ASSEMBLY FACTORS
A	47	YJL131C	AIM23	yes	no	no	yes	no	no	no	no	no	No data	No data	UNKNOWN
A	48	YIL157C	COA1	yes	no	no	yes	yes	no	no	no	no	No data	No data	ASSEMBLY FACTORS
A	49	YDL120W	YFH1	no	no	yes	no	no	no	no	no	no	20	Iron-sulfur cluster asm	Fe-S CLUSTERS
A	50	YDL004W	ATP16	no	no	yes	no	no	no	no	yes	no	155	RCC-V	RESPIRATORY CHAIN COMPLEXES
A	51	YJR122W	IBA57	yes	no	no	yes	yes	no	no	no	no	No data	No data	Fe-S CLUSTERS
A	52	YKL085W	MDH1	no	no	yes	no	no	no	no	no	no	95	NADmet./TCAcycle	TCA CYCLE
A	53	YOR114W	NA	no	yes	no	no	no	no	no	no	no	No data	No data	UNKNOWN
A	54	YPL262W	FUM1	no	yes	no	no	no	no	no	yes	no	95	NADmet./TCAcycle	TCA CYCLE
A	55	YCL014W	BUD3	no	yes	no	no	no	no	yes	no	no	79	MRPL	UNKNOWN
A	56	YKL148C	SDH1	yes	no	no	yes	no	no	no	yes	no	147	RCC-II	RESPIRATORY CHAIN COMPLEXES
A	57	YBL080C	PET112	yes	no	no	yes	no	no	no	no	no	62	Translat. Regulator activity	TRANSLATION REGULATION
A	58	YOR020C	HSP10	yes	no	no	yes	yes	no	no	no	no	15	Matrix protein import	PROTEIN IMPORT
A	59	YBR029C	CDS1	no	yes	no	no	no	no	yes	no	no	48	Glycerol met.	METABOLISM
A	60	YDR405W	MRP20	yes	no	no	yes	no	no	no	no	no	79	MRPL	TRANSLATION MACHINERY
A	61	YJR034W	PET191	yes	no	no	yes	yes	no	no	no	no	_	RCC asm 5	ASSEMBLY FACTORS
A	62	YHR091C	MSR1	yes	no	no	yes	yes	no	no	yes	yes	No data	No data	TRANSLATION REGULATION
A	63	YBR262C	AIM5	no	no	yes	yes	no	no	no	no	no	No data	No data	UNKNOWN
A	64	YGR112W	SHY1	yes	no	no	yes	yes	no	no	no	no	_	RCC asm 5	ASSEMBLY FACTORS
A	65	YHR037W	PUT2	no	yes	no	no	no	no	no	no	no	31	Glutamate syn.	AMINO ACID SYNTHESIS
A	66	YKL195W	MIA40	yes	no	no	yes	no	no	no	no	no	No data	No data	PROTEIN IMPORT
A	67	YLR204W	QRI5	yes	no	no	yes	no	no	no	no	no	No data	No data	ASSEMBLY FACTORS
A	68	YFR045W	NA	yes	no	no	yes	no	no	no	no	no	115	Transport	TRANSPORT
A	69	YNL073W	MSK1	yes	no	no	yes	yes	no	no	no	no	No data	No data	TRANSLATION REGULATION
A	70	YOR158W	PET123	yes	no	no	yes	no	no	no	no	no	99	MRPS	TRANSLATION MACHINERY
A	71	YNL052W	COX5A	no	no	yes	no	no	no	no	yes	yes	1	RCC-IV	RESPIRATORY CHAIN COMPLEXES
A	72	YER050C	RSM18	yes	no	no	yes	yes	no	no	no	no	99	MRPS	TRANSLATION MACHINERY
A	73	YGR171C	MSM1	yes	no	no	yes	no	no	no	no	no	No data	No data	TRANSLATION REGULATION
A	74	YKL192C	ACP1	no	no	yes	yes	yes	no	no	no	no	No data	No data	UNKNOWN
A	75	YJR113C	RSM7	yes	no	no	yes	no	no	no	no	no	99	MRPS	TRANSLATION MACHINERY
A	76	YDR298C	ATP5	no	no	yes	no	no	yes	no	no	no	155	RCC-V	RESPIRATORY CHAIN COMPLEXES
A	77	YPR166C	MRP2	yes	no	no	yes	no	no	yes	no	no	99	MRPS	TRANSLATION MACHINERY
A	78	YLR382C	NAM2	yes	no	no	yes	yes	no	no	no	no	61	RNA splicing	TRANSLATION REGULATION
A	79	YPR100W	MRPL51	yes	no	no	yes	no	no	no	no	no	79	MRPL	TRANSLATION MACHINERY
A	80	YLR077W	FMP25	yes	no	no	yes	no	no	yes	no	no	No data	No data	UNKNOWN
A	81	YLR239C	LIP2	no	yes	no	no	no	no	no	no	no	No data	No data	METABOLISM
A	82	YML078W	CPR3	no	no	yes	no	no	no	no	no	no	No data	No data	UNKNOWN
A	83	YDR462W	MRPL28	yes	no	no	yes	yes	no	no	no	no	79	MRPL	TRANSLATION MACHINERY
A	84	YBR003W	COQ1	yes	no	no	yes	no	no	no	no	no	7	Ubiquinone met.	METABOLISM
A	85	YMR166C	NA	yes	no	no	yes	no	no	no	no	no	28	RCC asm2	TRANSPORT
A	86	YJL180C	ATP12	yes	no	no	yes	yes	no	no	no	no	9	RCC asm 1	ASSEMBLY FACTORS
A	87	YOR187W	TUF1	yes	no	no	yes	no	no	no	yes	no	No data	No data	TRANSLATION REGULATION
A	88	YML050W	AIM32	yes	no	no	yes	no	no	no	no	no	No data	No data	UNKNOWN
A	89	YDR322C-A	TIM11	no	no	yes	yes	no	no	no	yes	no	155	RCC-V	RESPIRATORY CHAIN COMPLEXES
A	90	YLR089C	ALT1	no	no	yes	no	no	no	yes	no	no	31	Glutamate syn.	UNKNOWN
A	91	YNL121C	TOM70	no	yes	no	no	no	no	yes	no	no	49	TOM complex	PROTEIN IMPORT
A	92	YJR080C	AIM24	yes	no	no	yes	no	no	no	yes	no	No data	No data	UNKNOWN
A	93	YLR203C	MSS51	yes	no	no	yes	no	no	no	no	no	62	Translat. Regulator activity	TRANSLATION REGULATION
A	94	YPL013C	MRPS16	no	no	yes	yes	no	no	no	no	no	99	MRPS	TRANSLATION MACHINERY
A	95	YMR060C	SAM37	no	no	yes	no	no	no	yes	no	no	49	TOM complex	PROTEIN IMPORT
A	96	YMR257C	PET111	yes	no	no	yes	no	no	no	no	no	62	Translat. Regulator activity	TRANSLATION REGULATION
A	97	YNL306W	MRPS18	yes	no	no	yes	yes	no	no	no	no	99	MRPS	TRANSLATION MACHINERY
A	98	YDR079W	PET100	yes	no	no	yes	yes	yes	no	no	no	_	RCC asm 5	ASSEMBLY FACTORS
A	99	YPR140W	TAZ1	yes	no	no	yes	yes	no	no	no	no	No data	No data	METABOLISM
A	100	YHR005C-A	MRS11	yes	no	no	yes	no	no	no	no	no	16	Tim23/Tim22 complex	PROTEIN IMPORT
A	101	YMR098C	ATP25	yes	no	no	yes	no	no	no	yes	no	No data	No data	ASSEMBLY FACTORS
A	102	YJR077C	MIR1	no	yes	no	no	no	no	no	yes	no	No data	No data	UNKNOWN
A	103	YKR042W	UTH1	no	yes	no	no	no	no	no	no	yes	No data	No data	UNKNOWN
A	104	YEL020W-A	TIM9	no	no	yes	yes	no	no	no	no	no	16	Tim23/Tim22 complex	PROTEIN IMPORT
A	105	YGR028W	MSP1	yes	no	no	yes	no	no	no	no	no	10	Mito.protein targeting	PROTEIN IMPORT
A	106	YLR351C	NIT3	no	no	yes	no	no	no	yes	no	no	No data	No data	UNKNOWN
A	107	YDL045W-A	MRP10	no	no	yes	yes	no	no	yes	no	no	99	MRPS	TRANSLATION MACHINERY
A	108	YNL070W	TOM7	no	no	yes	yes	no	no	yes	no	no	49	TOM complex	PROTEIN IMPORT
A	109	YMR228W	MTF1	no	yes	no	no	no	no	yes	no	no	No data	No data	UNKNOWN
A	110	YMR293C	LRC6	yes	no	no	yes	no	no	no	yes	no	No data	No data	UNKNOWN
A	111	YGR181W	TIM13	no	no	yes	yes	yes	no	no	yes	no	16	Tim23/Tim22 complex	PROTEIN IMPORT
A	112	YMR282C	AEP2	yes	no	no	yes	no	no	no	no	yes	62	Translat. Regulator activity	TRANSLATION REGULATION
A	113	YLR390W	ECM19	no	no	yes	yes	yes	no	no	no	no	No data	No data	UNKNOWN
A	114	YPR133W-A	TOM5	yes	no	no	yes	no	no	no	no	no	49	TOM complex	PROTEIN IMPORT
A	115	YGL226W	NA	no	no	yes	yes	no	no	no	no	no	No data	No data	UNKNOWN
A	116	YOR286W	AIM42	yes	no	no	yes	yes	no	yes	yes	no	No data	No data	UNKNOWN
A	117	YNL177C	MRPL22	yes	no	no	yes	yes	no	no	no	no	79	MRPL	TRANSLATION MACHINERY
A	118	YFL036W	RPO41	yes	no	no	yes	no	no	no	no	no	No data	No data	UNKNOWN
A	119	YBL038W	MRPL16	yes	no	no	yes	no	no	no	no	no	79	MRPL	TRANSLATION MACHINERY
A	120	YML025C	YML6	yes	no	no	yes	no	no	no	no	no	79	MRPL	TRANSLATION MACHINERY
A	121	YLR289W	GUF1	yes	no	no	yes	yes	no	no	no	no	No data	No data	TRANSLATION REGULATION
A	122	YKL003C	MRP17	yes	no	no	yes	yes	no	no	no	no	99	MRPS	TRANSLATION MACHINERY
A	123	YLR067C	PET309	yes	no	no	yes	no	no	yes	no	no	62	Translat. Regulator activity	TRANSLATION REGULATION
A	124	YPR020W	ATP20	no	no	yes	no	no	no	no	yes	no	155	RCC-V	RESPIRATORY CHAIN COMPLEXES
A	125	YJL143W	TIM17	no	no	yes	yes	no	no	no	no	no	16	Tim23/Tim22 complex	PROTEIN IMPORT
A	126	YOR266W	PNT1	yes	no	no	yes	no	no	no	no	no	_	RCC asm 5	ASSEMBLY FACTORS
A	127	YCR024C	SLM5	yes	no	no	yes	no	no	no	no	no	No data	No data	TRANSLATION REGULATION
A	128	YML009C	MRPL39	yes	no	no	yes	yes	no	no	no	no	79	MRPL	TRANSLATION MACHINERY
A	129	YHR011W	DIA4	yes	no	no	yes	yes	no	no	no	no	66	aa met.	TRANSLATION REGULATION
A	130	YMR188C	MRPS17	yes	no	no	yes	yes	no	no	no	no	99	MRPS	TRANSLATION MACHINERY
A	131	YGL107C	RMD9	yes	no	no	yes	no	no	yes	no	no	No data	No data	TRANSLATION REGULATION
A	132	YER087W	AIM10	yes	no	no	yes	no	no	no	no	no	No data	No data	TRANSLATION REGULATION
A	133	YDR194C	MSS116	yes	no	no	yes	no	no	yes	no	no	61	RNA splicing	TRANSLATION REGULATION
A	134	YBR251W	MRPS5	yes	no	no	yes	yes	no	no	no	no	99	MRPS	TRANSLATION MACHINERY
A	135	YDR175C	RSM24	yes	no	no	yes	yes	no	no	no	no	99	MRPS	TRANSLATION MACHINERY
A	136	YGL129C	RSM23	yes	no	no	yes	yes	no	no	no	no	99	MRPS	TRANSLATION MACHINERY
A	137	YGR084C	MRP13	yes	no	no	yes	yes	no	yes	no	no	99	MRPS	TRANSLATION MACHINERY
A	138	YNL284C	MRPL10	yes	no	no	yes	yes	no	no	no	no	79	MRPL	TRANSLATION MACHINERY
A	139	YJL063C	MRPL8	yes	no	no	yes	yes	no	no	no	no	79	MRPL	TRANSLATION MACHINERY
A	140	YBR185C	MBA1	yes	no	no	yes	yes	no	no	yes	no	10	Mito.protein targeting	PROTEIN IMPORT
A	141	YKR006C	MRPL13	yes	no	no	yes	no	no	no	no	no	79	MRPL	TRANSLATION MACHINERY
A	142	YCR046C	IMG1	yes	no	no	yes	no	no	no	no	no	79	MRPL	TRANSLATION MACHINERY
A	143	YCR071C	IMG2	yes	no	no	yes	no	no	no	no	no	79	MRPL	TRANSLATION MACHINERY
A	144	YBR146W	MRPS9	yes	no	no	no	yes	no	no	no	no	99	MRPS	TRANSLATION MACHINERY
A	145	YKL087C	CYT2	yes	no	no	yes	yes	no	no	no	no	No data	No data	UNKNOWN
A	146	YNL315C	ATP11	yes	no	no	yes	yes	no	no	no	yes	9	RCC asm 1	ASSEMBLY FACTORS
A	147	YNR037C	RSM19	yes	no	no	yes	yes	no	no	no	no	99	MRPS	TRANSLATION MACHINERY
A	148	YMR225C	MRPL44	yes	no	no	yes	yes	no	no	no	no	79	MRPL	TRANSLATION MACHINERY
A	149	YPL040C	ISM1	yes	no	no	yes	no	no	no	no	no	No data	No data	TRANSLATION REGULATION
A	150	YDR375C	BCS1	yes	no	no	yes	no	no	no	no	no	9	RCC asm 1	ASSEMBLY FACTORS
A	151	YKL138C	MRPL31	yes	no	no	yes	yes	no	no	no	no	79	MRPL	TRANSLATION MACHINERY
A	152	YNR022C	MRPL50	yes	no	no	yes	no	no	no	no	no	79	MRPL	TRANSLATION MACHINERY
A	153	YMR157C	AIM36	yes	no	no	yes	yes	no	no	no	no	No data	No data	UNKNOWN
A	154	YHR038W	RRF1	yes	no	no	yes	no	no	no	no	no	No data	No data	TRANSLATION REGULATION
A	155	YNL252C	MRPL17	yes	no	no	yes	no	no	no	no	no	79	MRPL	TRANSLATION MACHINERY
A	156	YNL005C	MRP7	yes	no	no	yes	yes	no	no	no	no	79	MRPL	TRANSLATION MACHINERY
A	157	YGR082W	TOM20	yes	no	no	yes	no	no	yes	no	no	49	TOM complex	PROTEIN IMPORT
A	158	YDR041W	RSM10	yes	no	no	yes	yes	no	no	no	no	99	MRPS	TRANSLATION MACHINERY
A	159	YGR207C	NA	no	no	yes	yes	no	no	no	no	no	95	NADmet./TCAcycle	TCA CYCLE
A	160	YGL057C	NA	no	no	yes	no	no	no	no	no	no	No data	No data	UNKNOWN
A	161	YIL022W	TIM44	yes	no	no	yes	no	no	no	no	no	16	Tim23/Tim22 complex	PROTEIN IMPORT
A	162	YLR139C	SLS1	yes	no	no	yes	no	no	no	no	yes	28	RCC asm2	ASSEMBLY FACTORS
A	163	YGR234W	YHB1	no	yes	no	no	no	no	no	no	yes	1	RCC-IV	UNKNOWN
A	164	YGR147C	NAT2	yes	no	no	yes	no	no	no	no	no	No data	No data	TRANSLATION REGULATION
A	165	YPL183W-A	NA	no	no	yes	yes	no	no	no	no	no	79	MRPL	TRANSLATION MACHINERY
A	166	YLR059C	REX2	no	no	yes	no	no	no	no	no	no	No data	No data	UNKNOWN
A	167	YJR100C	AIM25	yes	no	no	yes	yes	no	no	yes	no	No data	No data	UNKNOWN
A	168	YLR027C	AAT2	no	no	yes	no	no	no	yes	no	no	80	tRNA amino acyl.	UNKNOWN
A	169	YLR188W	MDL1	no	yes	no	no	no	no	yes	no	no	No data	No data	UNKNOWN
A	170	YLR393W	ATP10	no	yes	no	no	no	no	no	no	no	28	RCC asm2	ASSEMBLY FACTORS
A	171	YER154W	OXA1	yes	no	no	yes	no	no	no	no	no	32	RCC asm 3	ASSEMBLY FACTORS
A	172	YPL029W	SUV3	yes	no	no	yes	no	no	yes	no	no	62	Translat. Regulator activity	TRANSLATION REGULATION
A	173	YOR037W	CYC2	no	yes	no	no	no	no	no	no	no	No data	No data	UNKNOWN
A	174	YPL059W	GRX5	no	no	yes	yes	yes	no	no	no	no	20	Iron-sulfur cluster asm	Fe-S CLUSTERS
A	175	YGR257C	MTM1	yes	no	no	yes	no	no	no	no	no	9	RCC asm 1	TRANSPORT
A	176	YGR101W	PCP1	yes	no	no	yes	no	no	no	no	no	No data	No data	UNKNOWN
A	177	YBR120C	CBP6	yes	no	no	yes	yes	no	no	no	no	62	Translat. Regulator activity	TRANSLATION REGULATION
A	178	YDR268W	MSW1	yes	no	no	yes	no	no	no	no	no	No data	No data	TRANSLATION REGULATION
A	179	YNL137C	NAM9	yes	no	no	yes	no	no	no	no	no	99	MRPS	TRANSLATION MACHINERY
A	180	YGR215W	RSM27	no	no	yes	yes	no	no	no	no	no	99	MRPS	TRANSLATION MACHINERY
A	181	YMR193W	MRPL24	yes	no	no	yes	yes	no	no	no	no	79	MRPL	TRANSLATION MACHINERY
A	182	YGR165W	MRPS35	yes	no	no	yes	no	no	no	no	no	99	MRPS	TRANSLATION MACHINERY
A	183	YLR439W	MRPL4	yes	no	no	yes	yes	no	no	no	no	79	MRPL	TRANSLATION MACHINERY
A	184	YDR337W	MRPS28	yes	no	no	yes	yes	no	no	no	no	99	MRPS	TRANSLATION MACHINERY
A	185	YIR021W	MRS1	yes	no	no	yes	no	no	no	no	no	61	RNA splicing	TRANSLATION REGULATION
A	186	YJL096W	MRPL49	yes	no	no	yes	yes	no	no	no	no	79	MRPL	TRANSLATION MACHINERY
A	187	YDR493W	AIM8	no	no	yes	yes	yes	no	no	no	no	No data	No data	UNKNOWN
A	188	YOL023W	IFM1	yes	no	no	yes	no	no	no	no	no	No data	No data	TRANSLATION REGULATION
A	189	YHL014C	YLF2	yes	no	no	yes	no	no	yes	no	no	No data	No data	UNKNOWN
A	190	YMR024W	MRPL3	yes	no	no	yes	yes	no	no	no	no	79	MRPL	TRANSLATION MACHINERY
A	191	YKL167C	MRP49	yes	no	no	yes	no	no	no	no	no	79	MRPL	TRANSLATION MACHINERY
A	192	YPR011C	NA	yes	no	no	yes	no	no	no	no	no	115	Transport	TRANSPORT
A	193	YBL059W	NA	no	no	yes	no	no	no	no	no	no	No data	No data	UNKNOWN
A	194	YNL213C	NA	no	yes	no	no	no	no	yes	yes	no	No data	No data	UNKNOWN
A	195	YJL046W	AIM22	no	no	yes	yes	yes	no	no	no	no	No data	No data	UNKNOWN
A	196	YDL044C	MTF2	yes	no	no	yes	no	no	no	no	no	61	RNA splicing	TRANSLATION REGULATION
A	197	YHR168W	MTG2	yes	no	no	yes	no	no	no	no	no	No data	No data	TRANSLATION REGULATION
A	198	YHR100C	NA	no	no	yes	no	no	no	no	no	no	No data	No data	UNKNOWN
A	199	YMR023C	MSS1	no	no	yes	yes	no	no	no	no	no	61	RNA splicing	TRANSLATION REGULATION
A	200	YIR024C	NA	yes	no	no	yes	no	no	no	no	no	No data	No data	UNKNOWN
A	201	YMR287C	DSS1	yes	no	no	yes	no	no	no	no	no	62	Translat. Regulator activity	TRANSLATION REGULATION
A	202	YGR220C	MRPL9	yes	no	no	yes	yes	no	no	no	no	79	MRPL	TRANSLATION MACHINERY
A	203	YLR163C	MAS1	no	yes	no	no	no	no	no	no	no	No data	No data	PROTEIN IMPORT
A	204	YKL134C	37165	no	yes	no	no	no	no	no	no	no	No data	No data	UNKNOWN
A	205	YLR090W	XDJ1	yes	no	no	yes	no	no	no	no	no	No data	No data	UNKNOWN
A	206	YMR089C	YTA12	yes	no	no	yes	yes	no	no	no	no	10	Mito.protein targeting	PROTEIN IMPORT
A	207	YDL066W	IDP1	no	yes	no	no	no	no	no	yes	no	149	Isocitrate met.	TCA CYCLE
A	208	YPL215W	CBP3	yes	no	no	yes	no	no	no	no	no	No data	No data	ASSEMBLY FACTORS
A	209	YFR011C	AIM13	no	no	yes	yes	no	no	no	no	no	No data	No data	UNKNOWN
A	210	YJL102W	MEF2	yes	no	no	no	no	no	no	yes	no	No data	No data	TRANSLATION REGULATION
A	211	YHR031C	RRM3	no	no	yes	no	no	no	yes	no	no	No data	No data	UNKNOWN
A	212	YDR376W	ARH1	yes	no	no	yes	no	no	no	no	no	20	Iron-sulfur cluster asm	Fe-S CLUSTERS
A	213	YMR083W	ADH3	no	no	yes	no	no	no	yes	no	no	103	Alcohol/aldehyde dehy.	METABOLISM
A	214	YGR150C	DMR1	yes	no	no	yes	no	no	no	no	no	99	MRPS	TRANSLATION MACHINERY
A	215	YHR076W	PTC7	yes	no	no	yes	no	no	yes	no	no	No data	No data	UNKNOWN
A	216	YAL046C	AIM1	no	no	yes	no	no	no	no	no	no	No data	No data	UNKNOWN
A	217	YOL086C	ADH1	no	no	yes	no	no	no	no	no	no	103	Alcohol/aldehyde dehy.	METABOLISM
A	218	YDR115W	NA	yes	no	no	yes	yes	no	no	no	no	79	MRPL	TRANSLATION MACHINERY
A	219	YNR040W	NA	yes	no	no	yes	no	no	no	no	no	No data	No data	UNKNOWN
A	220	YPL173W	MRPL40	yes	no	no	yes	yes	no	no	no	no	79	MRPL	TRANSLATION MACHINERY
A	221	YPL104W	MSD1	yes	no	no	yes	yes	no	no	no	no	80	tRNA amino acyl.	TRANSLATION REGULATION
A	222	YIL098C	FMC1	yes	no	no	yes	yes	no	no	no	no	9	RCC asm 1	ASSEMBLY FACTORS
A	223	YDR316W	OMS1	yes	no	no	yes	yes	no	no	no	no	32	RCC asm 3	ASSEMBLY FACTORS
A	224	YLR312W-A	MRPL15	yes	no	no	yes	no	no	no	no	no	79	MRPL	TRANSLATION MACHINERY
A	225	YDR347W	MRP1	yes	no	no	yes	no	no	no	no	no	99	MRPS	TRANSLATION MACHINERY
A	226	YKR016W	AIM28	yes	no	no	yes	no	no	no	no	no	No data	No data	UNKNOWN
A	227	YDR296W	MHR1	yes	no	no	yes	no	no	no	no	no	79	MRPL	TRANSLATION MACHINERY
A	228	YLR253W	NA	yes	no	no	yes	no	no	no	no	no	No data	No data	UNKNOWN
A	229	YBR122C	MRPL36	yes	no	no	no	yes	no	no	no	no	79	MRPL	TRANSLATION MACHINERY
A	230	YOR354C	MSC6	yes	no	no	yes	yes	no	no	no	no	No data	No data	UNKNOWN
A	231	YBR282W	MRPL27	no	no	yes	yes	yes	no	no	no	no	79	MRPL	TRANSLATION MACHINERY
A	232	YBL090W	MRP21	yes	no	no	yes	no	no	no	no	no	99	MRPS	TRANSLATION MACHINERY
A	233	YPR047W	MSF1	yes	no	no	yes	yes	no	no	no	no	80	tRNA amino acyl.	TRANSLATION REGULATION
A	234	YLR069C	MEF1	yes	no	no	yes	yes	no	no	no	no	No data	No data	TRANSLATION REGULATION
A	235	YLL009C	COX17	yes	no	no	yes	yes	no	no	no	no	69	RCC asm 4	ASSEMBLY FACTORS
A	236	YER058W	PET117	yes	no	no	yes	no	no	no	no	no	_	RCC asm 5	ASSEMBLY FACTORS
A	237	YIL070C	MAM33	yes	no	no	yes	yes	no	no	no	no	41	DNA replication	METABOLISM
A	238	YGL068W	MNP1	yes	no	no	yes	yes	no	no	no	no	79	MRPL	TRANSLATION MACHINERY
A	239	YGL236C	MTO1	yes	no	no	yes	no	no	no	no	no	61	RNA splicing	TRANSLATION REGULATION
A	240	YLR168C	AIM30	yes	no	no	yes	no	no	no	yes	no	No data	No data	UNKNOWN
A	241	YKL194C	MST1	yes	no	no	yes	yes	no	no	no	no	66	aa met.	TRANSLATION REGULATION
A	242	YCR003W	MRPL32	yes	no	no	yes	yes	no	no	no	no	79	MRPL	TRANSLATION MACHINERY
A	243	YBR268W	MRPL37	yes	no	no	yes	yes	no	no	no	no	79	MRPL	TRANSLATION MACHINERY
A	244	YKR085C	MRPL20	yes	no	no	yes	yes	no	no	yes	no	79	MRPL	TRANSLATION MACHINERY
A	245	YPL172C	COX10	yes	no	no	yes	yes	no	no	no	no	69	RCC asm 4	ASSEMBLY FACTORS
A	246	YHR059W	FYV4	no	no	yes	yes	no	no	yes	no	no	99	MRPS	UNKNOWN
A	247	YOL033W	MSE1	yes	no	no	yes	yes	no	no	no	no	31	Glutamate syn.	TRANSLATION REGULATION
A	248	YNL185C	MRPL19	yes	no	no	yes	yes	no	no	no	no	79	MRPL	TRANSLATION MACHINERY
A	249	YNL037C	IDH1	no	yes	no	no	no	no	no	no	no	149	Isocitrate met.	TCA CYCLE
A	250	YGL143C	MRF1	yes	no	no	yes	yes	no	no	no	no	No data	No data	TRANSLATION REGULATION
A	251	YGR021W	NA	yes	no	no	yes	yes	no	no	no	no	No data	No data	UNKNOWN
A	252	YDR237W	MRPL7	yes	no	no	yes	yes	no	yes	no	no	79	MRPL	TRANSLATION MACHINERY
A	253	YPL097W	MSY1	yes	no	no	yes	yes	no	no	no	no	80	tRNA amino acyl.	TRANSLATION REGULATION
A	254	YGR076C	MRPL25	yes	no	no	yes	yes	no	no	no	no	79	MRPL	TRANSLATION MACHINERY
A	255	YHL004W	MRP4	yes	no	no	yes	no	no	yes	no	no	99	MRPS	TRANSLATION MACHINERY
A	256	YEL050C	RML2	yes	no	no	yes	no	no	no	no	no	79	MRPL	TRANSLATION MACHINERY
A	257	YDR322W	MRPL35	yes	no	no	yes	no	no	no	no	no	79	MRPL	TRANSLATION MACHINERY
A	258	YDR116C	MRPL1	yes	no	no	yes	yes	no	no	no	no	79	MRPL	TRANSLATION MACHINERY
A	259	YDL202W	MRPL11	yes	no	no	yes	no	no	yes	no	no	79	MRPL	TRANSLATION MACHINERY
A	260	YMR158W	MRPS8	yes	no	no	yes	yes	no	no	no	no	99	MRPS	TRANSLATION MACHINERY
A	261	YJR101W	RSM26	yes	no	no	yes	no	no	yes	yes	no	99	MRPS	TRANSLATION MACHINERY
A	262	YIL093C	RSM25	yes	no	no	yes	no	no	no	no	no	99	MRPS	TRANSLATION MACHINERY
B	263	YPR002W	PDH1	no	yes	no	no	no	no	no	no	no	No data	No data	UNKNOWN
B	264	YOL096C	COQ3	yes	no	no	yes	no	no	no	no	no	7	Ubiquinone met.	METABOLISM
B	265	YMR256C	COX7	no	no	yes	no	no	no	no	yes	yes	1	RCC-IV	RESPIRATORY CHAIN COMPLEXES
B	266	YJR095W	SFC1	no	no	yes	no	no	no	no	no	no	No data	No data	UNKNOWN
B	267	YBR024W	SCO2	yes	no	no	yes	no	no	no	no	no	69	RCC asm 4	ASSEMBLY FACTORS
B	268	YLR036C	NA	no	yes	no	no	no	no	no	no	no	No data	No data	UNKNOWN
B	269	YHR002W	LEU5	yes	no	no	yes	no	no	no	no	no	No data	No data	TRANSPORT
B	270	YER053C	PIC2	no	yes	no	no	no	no	no	no	yes	No data	No data	TRANSPORT
B	271	YGR015C	NA	no	no	yes	no	no	no	no	no	no	No data	No data	UNKNOWN
B	272	YGR193C	PDX1	no	no	yes	no	no	no	no	no	no	37	Pyr./?-keto glutarate dehy.	METABOLISM
B	273	YDR305C	HNT2	no	no	yes	no	no	no	no	no	no	No data	No data	UNKNOWN
B	274	YDL174C	DLD1	no	yes	no	no	no	no	no	no	yes	95	NADmet./TCAcycle	UNKNOWN
B	275	YGR244C	LSC2	no	yes	no	no	no	no	no	no	no	147	RCC-II	TCA CYCLE
B	276	YDL181W	INH1	no	no	yes	no	no	no	no	yes	no	155	RCC-V	RESPIRATORY CHAIN COMPLEXES
B	277	YOR100C	CRC1	no	yes	no	no	no	no	no	no	no	115	Transport	TRANSPORT
B	278	YLR038C	COX12	no	no	yes	no	no	no	no	yes	no	1	RCC-IV	RESPIRATORY CHAIN COMPLEXES
B	279	YJL066C	MPM1	no	no	yes	yes	no	no	no	no	no	6	Mito. org. And morph.	MORPHOLOGY
B	280	YML110C	COQ5	no	yes	no	no	no	no	no	no	no	7	Ubiquinone met.	METABOLISM
B	281	YBL095W	NA	no	no	yes	no	no	no	no	no	no	No data	No data	UNKNOWN
B	282	YGR132C	PHB1	no	no	yes	yes	no	no	no	no	no	6	Mito. org. And morph.	MORPHOLOGY
B	283	YOL071W	EMI5	no	no	yes	yes	yes	no	no	no	no	No data	No data	UNKNOWN
B	284	YLR395C	COX8	no	no	yes	yes	no	no	no	yes	yes	1	RCC-IV	RESPIRATORY CHAIN COMPLEXES
B	285	YMR302C	YME2	yes	no	no	yes	no	no	no	no	no	No data	No data	UNKNOWN
B	286	YNR001C	CIT1	no	yes	no	no	no	no	no	no	no	95	NADmet./TCAcycle	TCA CYCLE
B	287	YKL141W	SDH3	no	yes	no	no	no	yes	no	yes	no	147	RCC-II	RESPIRATORY CHAIN COMPLEXES
B	288	YDR178W	SDH4	no	no	yes	no	no	yes	no	no	no	147	RCC-II	RESPIRATORY CHAIN COMPLEXES
B	289	YOR065W	CYT1	no	yes	no	no	no	no	no	no	yes	156	RCC-III	RESPIRATORY CHAIN COMPLEXES
B	290	YKL218C	SRY1	no	yes	no	no	no	no	no	no	no	No data	No data	UNKNOWN
B	291	YGR174C	CBP4	no	no	yes	yes	no	no	no	yes	no	No data	No data	ASSEMBLY FACTORS
B	292	YBL045C	COR1	no	yes	no	no	no	no	no	no	yes	156	RCC-III	RESPIRATORY CHAIN COMPLEXES
B	293	YPL224C	MMT2	yes	no	no	yes	no	no	no	no	no	No data	No data	TRANSPORT
B	294	YMR056C	AAC1	no	no	yes	no	no	yes	no	no	yes	No data	No data	TRANSPORT
B	295	YBL099W	ATP1	yes	no	no	yes	no	no	no	yes	no	155	RCC-V	RESPIRATORY CHAIN COMPLEXES
B	296	YDR377W	ATP17	no	no	yes	no	no	yes	no	yes	no	155	RCC-V	RESPIRATORY CHAIN COMPLEXES
B	297	YER141W	COX15	yes	no	no	yes	no	no	no	no	yes	20	Iron-sulfur cluster asm	Fe-S CLUSTERS
B	298	YDR036C	EHD3	yes	no	no	yes	no	no	no	no	no	99	MRPS	TRANSLATION MACHINERY
B	299	YGL191W	COX13	no	no	yes	no	no	no	no	no	yes	1	RCC-IV	RESPIRATORY CHAIN COMPLEXES
B	300	YLL041C	SDH2	no	yes	no	no	no	no	no	no	no	147	RCC-II	RESPIRATORY CHAIN COMPLEXES
B	301	YHL021C	AIM17	no	yes	no	no	no	no	no	no	no	No data	No data	UNKNOWN
B	302	YER048W-A	ISD11	no	no	yes	no	no	no	no	no	no	No data	No data	UNKNOWN
B	303	YNL100W	AIM37	no	yes	no	no	no	yes	no	no	no	No data	No data	UNKNOWN
B	304	YOR125C	CAT5	no	yes	no	no	no	no	no	no	no	7	Ubiquinone met.	METABOLISM
B	305	YKL016C	ATP7	no	no	yes	no	no	no	no	yes	no	155	RCC-V	RESPIRATORY CHAIN COMPLEXES
B	306	YML081C-A	ATP18	no	no	yes	yes	no	no	no	yes	no	155	RCC-V	RESPIRATORY CHAIN COMPLEXES
B	307	YHR067W	HTD2	no	yes	no	no	no	no	no	no	no	No data	No data	METABOLISM
B	308	YHR198C	AIM18	no	yes	no	no	no	no	no	no	no	No data	No data	UNKNOWN
B	309	YIL006W	YIA6	yes	no	no	yes	no	no	no	no	no	No data	No data	TRANSPORT
B	310	YEL052W	AFG1	no	yes	no	no	no	no	no	no	no	No data	No data	UNKNOWN
B	311	YGR231C	PHB2	no	yes	no	no	no	no	no	no	no	6	Mito. org. And morph.	MORPHOLOGY
B	312	YDR148C	KGD2	no	yes	no	no	no	no	no	yes	no	37	Pyr./?-keto glutarate dehy.	TCA CYCLE
B	313	YNR041C	COQ2	no	yes	no	no	no	no	no	no	yes	7	Ubiquinone met.	METABOLISM
B	314	YER182W	FMP10	yes	no	no	yes	yes	no	no	no	no	No data	No data	UNKNOWN
B	315	YFL030W	AGX1	no	no	yes	no	yes	yes	no	no	no	No data	No data	UNKNOWN
B	316	YER017C	AFG3	yes	no	no	yes	no	no	no	no	no	10	Mito.protein targeting	PROTEIN IMPORT
B	317	YNR036C	NA	no	no	yes	yes	yes	no	no	no	no	99	MRPS	TRANSLATION MACHINERY
B	318	YLR132C	NA	no	no	yes	no	no	no	no	no	no	No data	No data	UNKNOWN
B	319	YER032W	FIR1	no	yes	no	no	no	no	no	no	no	No data	No data	UNKNOWN
B	320	YMR267W	PPA2	yes	no	no	yes	yes	no	no	no	no	No data	No data	UNKNOWN
B	321	YJR121W	ATP2	no	yes	no	no	no	no	no	yes	no	155	RCC-V	RESPIRATORY CHAIN COMPLEXES
B	322	YLR218C	NA	yes	no	no	yes	no	no	no	no	no	No data	No data	UNKNOWN
B	323	YMR097C	MTG1	no	yes	no	no	no	no	no	no	no	No data	No data	UNKNOWN
B	324	YEL047C	NA	no	no	yes	no	no	no	no	no	no	No data	No data	UNKNOWN
B	325	YGR029W	ERV1	no	no	yes	yes	no	no	no	no	no	No data	No data	UNKNOWN
B	326	YKR052C	MRS4	no	yes	no	no	yes	no	no	no	no	61	RNA splicing	TRANSLATION REGULATION
B	327	YHR001W-A	QCR10	no	no	yes	no	no	no	no	no	yes	156	RCC-III	RESPIRATORY CHAIN COMPLEXES
B	328	YGL219C	MDM34	yes	no	no	yes	no	no	no	no	no	6	Mito. org. And morph.	MORPHOLOGY
B	329	YLR304C	ACO1	no	yes	no	no	no	no	no	yes	no	149	Isocitrate met.	TCA CYCLE
B	330	YFR049W	YMR31	no	no	yes	no	no	no	no	yes	no	99	MRPS	TRANSLATION MACHINERY
B	331	YDL119C	NA	no	yes	no	no	no	no	no	no	no	No data	No data	UNKNOWN
B	332	YNL026W	SAM50	yes	no	no	no	no	no	yes	no	no	49	TOM complex	PROTEIN IMPORT
B	333	YPL134C	ODC1	no	yes	no	no	no	no	no	no	no	No data	No data	UNKNOWN
B	334	YNR045W	PET494	yes	no	no	yes	no	no	no	no	no	62	Translat. Regulator activity	TRANSLATION REGULATION
B	335	YFR033C	QCR6	no	no	yes	no	no	yes	no	no	yes	156	RCC-III	RESPIRATORY CHAIN COMPLEXES
B	336	YHR051W	COX6	no	no	yes	no	no	no	no	yes	yes	1	RCC-IV	RESPIRATORY CHAIN COMPLEXES
B	337	YNL131W	TOM22	no	no	yes	no	no	no	yes	no	no	49	TOM complex	PROTEIN IMPORT
B	338	YGL187C	COX4	no	no	yes	no	no	no	no	no	yes	1	RCC-IV	RESPIRATORY CHAIN COMPLEXES
B	339	YPR024W	YME1	no	yes	no	no	no	no	no	no	no	No data	No data	UNKNOWN
C	340	YNL066W	SUN4	no	yes	no	no	no	no	no	no	no	No data	No data	UNKNOWN
C	341	YAL054C	ACS1	no	yes	no	no	no	yes	no	yes	no	103	Alcohol/aldehyde dehy.	METABOLISM
C	342	YIL136W	OM45	no	yes	no	no	no	no	no	yes	yes	No data	No data	UNKNOWN
C	343	YDR384C	ATO3	no	yes	no	no	no	no	yes	no	no	No data	No data	UNKNOWN
C	344	YDL085W	NDE2	no	yes	no	no	no	yes	no	no	no	95	NADmet./TCAcycle	TCA CYCLE
C	345	YOR317W	FAA1	no	no	yes	no	no	no	no	no	yes	No data	No data	METABOLISM
C	346	YNL009W	IDP3	no	yes	no	no	no	no	no	no	no	149	Isocitrate met.	TCA CYCLE
C	347	YDR070C	FMP16	no	no	yes	no	no	no	no	yes	no	No data	No data	UNKNOWN
C	348	YPL188W	POS5	no	yes	no	no	no	no	no	no	no	No data	No data	UNKNOWN
C	349	YIL066C	RNR3	no	yes	no	no	no	no	no	no	no	41	DNA replication	METABOLISM
C	350	YIR038C	GTT1	no	no	yes	no	no	no	no	no	no	No data	No data	UNKNOWN
C	351	YEL059C-A	SOM1	no	no	yes	no	no	no	no	no	no	No data	No data	UNKNOWN
C	352	YDL022W	GPD1	no	no	yes	no	no	no	no	no	no	48	Glycerol met.	METABOLISM
C	353	YKL106W	AAT1	no	no	yes	no	no	no	yes	no	no	80	tRNA amino acyl.	AMINO ACID SYNTHESIS
C	354	YCR083W	TRX3	no	no	yes	yes	no	no	no	no	no	No data	No data	UNKNOWN
C	355	YPL222W	FMP40	no	yes	no	no	no	no	no	no	no	No data	No data	UNKNOWN
C	356	YGL059W	PKP2	yes	no	no	yes	no	no	no	no	no	No data	No data	UNKNOWN
C	357	YOL025W	LAG2	no	no	yes	no	no	no	no	no	no	No data	No data	UNKNOWN
C	358	YBL064C	PRX1	no	no	yes	no	no	no	no	no	yes	37	Pyr./?-keto glutarate dehy.	METABOLISM
C	359	YPL135W	ISU1	no	yes	no	no	no	no	no	no	no	20	Iron-sulfur cluster asm	Fe-S CLUSTERS
C	360	YCR099C	NA	no	yes	no	no	no	no	no	no	no	No data	No data	UNKNOWN
C	361	YPL004C	LSP1	no	yes	no	no	no	no	no	no	no	No data	No data	UNKNOWN
C	362	YOR374W	ALD4	no	yes	no	no	no	no	no	yes	no	103	Alcohol/aldehyde dehy.	METABOLISM
C	363	YDR513W	GRX2	no	no	yes	no	no	no	no	no	no	No data	No data	UNKNOWN
C	364	YIL077C	NA	yes	no	no	yes	no	yes	no	no	no	No data	No data	UNKNOWN
C	365	YDR204W	COQ4	no	yes	no	no	no	no	no	no	no	7	Ubiquinone met.	METABOLISM
C	366	YOL048C	NA	no	yes	no	no	no	yes	no	no	no	No data	No data	UNKNOWN
C	367	YIL124W	AYR1	no	no	yes	no	no	no	no	no	no	30	Mito./cyt. Lipid met.	METABOLISM
C	368	YJL161W	FMP33	no	no	yes	no	no	no	no	yes	no	No data	No data	UNKNOWN
C	369	YMR110C	HFD1	no	no	yes	no	no	no	no	no	no	No data	No data	UNKNOWN
C	370	YOR215C	AIM41	no	no	yes	no	no	no	no	no	no	No data	No data	UNKNOWN
C	371	YLR125W	NA	no	no	yes	no	no	no	no	no	no	No data	No data	UNKNOWN
C	372	YDR272W	GLO2	no	no	yes	no	no	no	no	no	no	No data	No data	UNKNOWN
C	373	YHR106W	TRR2	no	yes	no	no	no	no	no	no	no	No data	No data	UNKNOWN
C	374	YPL148C	PPT2	no	no	yes	no	no	no	no	no	no	No data	No data	UNKNOWN
C	375	YDR258C	HSP78	yes	no	no	yes	no	no	no	no	no	15	Matrix protein import	PROTEIN IMPORT
C	376	YPR134W	MSS18	no	yes	no	no	no	no	no	no	no	61	RNA splicing	TRANSLATION REGULATION
C	377	YBR026C	ETR1	no	yes	no	no	no	no	no	no	no	No data	No data	UNKNOWN
C	378	YNL200C	NA	no	no	yes	no	no	no	no	no	no	No data	No data	UNKNOWN
C	379	YKL182W	FAS1	no	no	yes	no	no	no	yes	yes	yes	12	Fatty acid syn.	METABOLISM
C	380	YKR049C	FMP46	no	no	yes	no	no	no	no	yes	no	No data	No data	UNKNOWN
C	381	YJL005W	CYR1	no	yes	no	no	no	no	no	no	no	No data	No data	UNKNOWN
C	382	YAL008W	FUN14	no	yes	no	no	no	no	no	no	no	No data	No data	UNKNOWN
C	383	YLR450W	HMG2	no	yes	no	no	no	no	no	no	no	10	Mito.protein targeting	PROTEIN IMPORT
C	384	YGR033C	TIM21	no	yes	no	no	no	no	yes	no	no	16	Tim23/Tim22 complex	PROTEIN IMPORT
C	385	YGL104C	VPS73	no	yes	no	no	no	no	no	no	no	No data	No data	TRANSPORT
C	386	YJL023C	PET130	no	yes	no	no	no	no	no	no	no	No data	No data	UNKNOWN
C	387	YER004W	FMP52	no	no	yes	no	no	no	no	no	no	No data	No data	UNKNOWN
C	388	YIL087C	LRC2	no	no	yes	no	no	no	no	no	no	No data	No data	UNKNOWN
C	389	YBR136W	MEC1	no	no	yes	no	no	no	no	no	no	35	Response to DNA damage	METABOLISM
C	390	YHR075C	PPE1	no	no	yes	no	no	no	no	no	no	99	MRPS	TRANSLATION MACHINERY
C	391	YER014W	HEM14	no	yes	no	no	no	no	no	no	no	No data	No data	UNKNOWN
C	392	YJR136C	NA	no	no	yes	no	no	no	yes	no	no	No data	No data	UNKNOWN
C	393	YEL039C	CYC7	no	no	yes	no	no	yes	no	no	yes	1	RCC-IV	RESPIRATORY CHAIN COMPLEXES
C	394	YLR290C	NA	no	no	yes	no	no	no	no	no	no	No data	No data	UNKNOWN
C	395	YLR091W	NA	yes	no	no	no	no	no	no	no	no	28	RCC asm2	UNKNOWN
C	396	YDL171C	GLT1	no	no	yes	no	no	no	no	no	no	31	Glutamate syn.	AMINO ACID SYNTHESIS
C	397	YNL055C	POR1	no	no	yes	no	no	no	no	yes	no	No data	No data	UNKNOWN
C	398	YNL071W	LAT1	yes	no	no	yes	no	no	no	no	no	37	Pyr./?-keto glutarate dehy.	METABOLISM
C	399	YOR356W	NA	no	yes	no	no	no	no	no	no	yes	95	NADmet./TCAcycle	TCA CYCLE
C	400	YMR115W	FMP24	yes	no	no	yes	no	no	no	no	no	No data	No data	UNKNOWN
C	401	YAL062W	GDH3	no	no	yes	no	no	no	no	yes	no	31	Glutamate syn.	AMINO ACID SYNTHESIS
C	402	YFR044C	DUG1	yes	no	no	yes	no	no	yes	no	no	No data	No data	UNKNOWN
C	403	YJR148W	BAT2	yes	no	no	yes	no	no	no	no	no	8	Branched chain aa syn.	AMINO ACID SYNTHESIS
C	404	YHL032C	GUT1	no	yes	no	no	no	no	no	no	no	48	Glycerol met.	METABOLISM
C	405	YDR343C	HXT6	no	yes	no	no	no	no	no	no	yes	No data	No data	UNKNOWN
C	406	YDR342C	HXT7	no	yes	no	no	no	no	no	no	yes	No data	No data	UNKNOWN
C	407	YPR155C	NCA2	no	yes	no	no	no	no	no	no	no	No data	No data	TRANSLATION REGULATION
C	408	YOR176W	HEM15	no	yes	no	no	no	no	no	no	no	No data	No data	UNKNOWN
C	409	YOR142W	LSC1	yes	no	no	yes	no	no	no	no	no	147	RCC-II	TCA CYCLE
C	410	YLR201C	COQ9	no	no	yes	yes	no	no	no	no	no	No data	No data	METABOLISM
C	411	YGR255C	COQ6	yes	no	no	yes	no	no	no	no	no	7	Ubiquinone met.	METABOLISM
C	412	YMR150C	IMP1	no	no	yes	no	no	no	no	no	no	No data	No data	UNKNOWN
C	413	YPL099C	AIM43	no	no	yes	yes	no	no	no	no	no	No data	No data	UNKNOWN
C	414	YPL061W	ALD6	no	no	yes	no	no	no	yes	no	no	103	Alcohol/aldehyde dehy.	METABOLISM
C	415	YNL003C	PET8	no	no	yes	no	no	no	no	no	no	No data	No data	UNKNOWN
C	416	YKL150W	MCR1	no	no	yes	no	no	no	no	yes	no	No data	No data	METABOLISM
C	417	YER178W	PDA1	no	no	yes	no	no	no	no	no	no	37	Pyr./?-keto glutarate dehy.	METABOLISM
C	418	YBR269C	FMP21	no	no	yes	no	no	no	no	no	no	No data	No data	UNKNOWN
C	419	YDL142C	CRD1	yes	no	no	yes	no	no	no	no	no	48	Glycerol met.	METABOLISM
C	420	YKR066C	CCP1	no	yes	no	no	no	no	no	no	no	No data	No data	UNKNOWN
C	421	YNR002C	ATO2	no	yes	no	no	no	yes	no	yes	no	No data	No data	UNKNOWN
C	422	YGR031W	NA	no	yes	no	no	no	no	no	no	no	No data	No data	UNKNOWN
C	423	YER024W	YAT2	no	yes	no	no	no	no	no	no	no	No data	No data	TRANSPORT
C	424	YBR221C	PDB1	yes	no	no	yes	no	no	no	no	no	37	Pyr./?-keto glutarate dehy.	METABOLISM
C	425	YDR231C	COX20	yes	no	no	yes	no	no	no	no	no	_	RCC asm 5	ASSEMBLY FACTORS
C	426	YDR129C	SAC6	no	yes	no	no	no	no	no	no	no	No data	No data	UNKNOWN
C	427	YGR243W	FMP43	no	yes	no	no	no	yes	no	yes	no	No data	No data	UNKNOWN
C	428	YML054C	CYB2	no	yes	no	no	yes	yes	no	no	yes	95	NADmet./TCAcycle	UNKNOWN
C	429	YAR035W	YAT1	no	yes	no	no	no	no	no	no	no	No data	No data	TRANSPORT
C	430	YLR348C	DIC1	no	yes	no	no	no	no	no	no	no	No data	No data	TRANSPORT
C	431	YPR001W	CIT3	no	yes	no	no	no	yes	no	no	no	95	NADmet./TCAcycle	TCA CYCLE
C	432	YPR006C	ICL2	no	yes	no	no	no	no	no	no	no	No data	No data	UNKNOWN
C	433	YML042W	CAT2	no	yes	no	no	no	no	no	no	no	No data	No data	TRANSPORT
C	434	YHR008C	SOD2	no	no	yes	no	no	no	no	no	yes	No data	No data	UNKNOWN
C	435	YJR104C	SOD1	no	no	yes	no	no	no	no	no	yes	No data	No data	UNKNOWN
C	436	YLR454W	FMP27	no	yes	no	no	no	no	no	no	no	No data	No data	UNKNOWN
C	437	YMR165C	PAH1	no	yes	no	no	no	no	no	no	no	No data	No data	UNKNOWN
C	438	YKL217W	JEN1	no	yes	no	no	no	no	no	no	no	No data	No data	UNKNOWN
C	439	YMR152W	YIM1	no	no	yes	no	no	no	no	no	no	No data	No data	UNKNOWN
C	440	YPL109C	NA	no	yes	no	no	no	no	no	yes	no	7	Ubiquinone met.	METABOLISM
C	441	YNL125C	ESBP6	no	yes	no	no	no	no	no	no	no	No data	No data	TRANSPORT
C	442	YLR270W	DCS1	no	no	yes	no	no	no	no	no	no	No data	No data	UNKNOWN
C	443	YGR008C	STF2	no	no	yes	no	no	no	no	yes	no	No data	No data	UNKNOWN
C	444	YNL104C	LEU4	no	yes	no	no	no	no	no	no	no	8	Branched chain aa syn.	AMINO ACID SYNTHESIS
C	445	YDR350C	ATP22	no	yes	no	no	no	no	no	no	no	9	RCC asm 1	ASSEMBLY FACTORS
C	446	YGL080W	FMP37	no	yes	no	no	no	no	no	yes	no	No data	No data	UNKNOWN
C	447	YMR072W	ABF2	no	no	yes	no	no	no	no	yes	no	No data	No data	UNKNOWN
C	448	YJL094C	KHA1	no	yes	no	no	no	no	no	no	no	No data	No data	UNKNOWN
C	449	YML008C	ERG6	no	no	yes	no	no	no	no	no	yes	No data	No data	METABOLISM
C	450	YMR207C	HFA1	yes	no	no	yes	no	no	no	no	no	12	Fatty acid syn.	METABOLISM
C	451	YOR285W	NA	no	no	yes	no	no	no	no	no	no	No data	No data	UNKNOWN
C	452	YDL027C	NA	no	yes	no	no	no	yes	no	yes	no	No data	No data	UNKNOWN
C	453	YPL107W	NA	no	no	yes	no	no	no	no	no	no	No data	No data	UNKNOWN
C	454	YIL042C	PKP1	no	yes	no	no	no	no	no	no	no	No data	No data	UNKNOWN
C	455	YDL130W-A	STF1	no	no	yes	no	no	no	no	no	no	No data	No data	UNKNOWN
C	456	YLR281C	NA	no	no	yes	no	no	no	no	no	no	No data	No data	UNKNOWN
C	457	YIL155C	GUT2	no	yes	no	no	no	no	no	no	yes	48	Glycerol met.	METABOLISM
C	458	YDR512C	EMI1	no	no	yes	no	no	no	no	yes	no	No data	No data	UNKNOWN
C	459	YPR061C	JID1	no	no	yes	no	no	yes	no	no	no	No data	No data	UNKNOWN
C	460	YPL005W	AEP3	yes	no	no	yes	no	no	no	no	no	No data	No data	ASSEMBLY FACTORS
C	461	YKL162C	NA	no	no	yes	no	no	no	no	no	no	No data	No data	UNKNOWN
C	462	YBR230C	OM14	no	no	yes	no	no	no	no	no	no	No data	No data	UNKNOWN
D	463	YLL060C	GTT2	no	no	yes	no	no	no	no	no	no	No data	No data	UNKNOWN
D	464	YMR062C	ECM40	no	yes	no	no	no	no	yes	no	no	51	Arg syn.	AMINO ACID SYNTHESIS
D	465	YDL168W	SFA1	no	no	yes	no	no	no	no	no	no	103	Alcohol/aldehyde dehy.	METABOLISM
D	466	YGR049W	SCM4	no	yes	no	no	no	no	no	no	yes	No data	No data	UNKNOWN
D	467	YER096W	SHC1	no	no	yes	no	no	no	no	no	no	No data	No data	UNKNOWN
D	468	YMR118C	NA	no	no	yes	no	no	no	no	no	no	147	RCC-II	RESPIRATORY CHAIN COMPLEXES
D	469	YPL036W	PMA2	no	yes	no	no	no	no	no	no	no	No data	No data	UNKNOWN
D	470	YDL222C	FMP45	no	yes	no	no	no	no	no	no	no	No data	No data	UNKNOWN
D	471	YJL045W	NA	no	no	yes	no	no	no	no	no	no	147	RCC-II	RESPIRATORY CHAIN COMPLEXES
D	472	YNL133C	FYV6	no	no	yes	no	no	no	no	yes	no	No data	No data	UNKNOWN
D	473	YDR214W	AHA1	no	no	yes	no	no	no	no	no	no	12	Fatty acid syn.	METABOLISM
D	474	YDR538W	PAD1	no	yes	no	no	no	no	no	no	no	7	Ubiquinone met.	METABOLISM
D	475	YLR216C	CPR6	no	no	yes	no	no	no	no	no	no	No data	No data	UNKNOWN
D	476	YOL081W	IRA2	no	no	yes	yes	no	no	no	no	no	No data	No data	UNKNOWN
D	477	YOR251C	NA	no	no	yes	no	no	no	no	no	no	No data	No data	UNKNOWN
D	478	YCL044C	MGR1	no	yes	no	no	no	no	no	no	no	No data	No data	UNKNOWN
D	479	YOR350C	MNE1	no	yes	no	no	no	no	no	no	no	No data	No data	UNKNOWN
D	480	YBR047W	FMP23	no	yes	no	no	no	no	no	no	no	No data	No data	UNKNOWN
D	481	YJR109C	CPA2	no	yes	no	no	no	no	yes	no	no	24	Glutamine family met.	AMINO ACID SYNTHESIS
D	482	YOR040W	GLO4	no	no	yes	no	no	no	no	no	no	No data	No data	UNKNOWN
D	483	YOR303W	CPA1	no	no	yes	no	no	no	no	no	no	24	Glutamine family met.	AMINO ACID SYNTHESIS
D	484	YLR164W	NA	no	no	yes	no	no	no	no	no	no	147	RCC-II	RESPIRATORY CHAIN COMPLEXES
D	485	YER069W	ARG5.6	no	yes	no	no	no	no	no	no	no	51	Arg syn.	AMINO ACID SYNTHESIS
D	486	YKL055C	OAR1	no	no	yes	no	no	no	no	no	no	No data	No data	UNKNOWN
D	487	YGR180C	RNR4	no	no	yes	no	no	no	yes	no	no	41	DNA replication	METABOLISM
D	488	YJL026W	RNR2	no	no	yes	no	no	no	no	no	no	41	DNA replication	METABOLISM
D	489	YFL027C	GYP8	no	no	yes	no	no	no	yes	no	no	No data	No data	UNKNOWN
E	490	YJL071W	ARG2	yes	no	no	no	no	no	yes	no	no	51	Arg syn.	AMINO ACID SYNTHESIS
E	491	YPR058W	YMC1	no	no	yes	no	no	no	yes	no	no	No data	No data	UNKNOWN
E	492	YNL064C	YDJ1	no	no	yes	yes	no	no	yes	no	no	No data	No data	UNKNOWN
E	493	YNL111C	CYB5	no	no	yes	no	no	no	yes	no	yes	No data	No data	UNKNOWN
E	494	YOL140W	ARG8	no	yes	no	no	no	no	yes	no	no	51	Arg syn.	AMINO ACID SYNTHESIS
E	495	YLL018C-A	COX19	no	no	yes	no	no	no	no	no	no	No data	No data	UNKNOWN
E	496	YLL048C	YBT1	yes	no	no	yes	no	no	yes	no	no	No data	No data	TRANSPORT
E	497	YBR063C	NA	no	no	yes	no	no	no	no	no	no	No data	No data	UNKNOWN
E	498	YKR036C	CAF4	no	yes	no	no	no	no	no	no	no	No data	No data	MORPHOLOGY
E	499	YOL059W	GPD2	no	yes	no	no	no	no	no	no	no	48	Glycerol met.	METABOLISM
E	500	YGL240W	DOC1	no	no	yes	no	no	no	no	yes	no	No data	No data	UNKNOWN
E	501	YKL029C	MAE1	no	no	yes	no	no	no	yes	no	no	37	Pyr./?-keto glutarate dehy.	METABOLISM
E	502	YBR208C	DUR1.2	no	no	yes	yes	no	no	no	no	no	37	Pyr./?-keto glutarate dehy.	METABOLISM
E	503	YBR034C	HMT1	no	no	yes	no	no	no	no	no	no	No data	No data	UNKNOWN
E	504	YMR234W	RNH1	no	no	yes	no	no	no	yes	no	no	35	Response to DNA damage	METABOLISM
E	505	YEL017C-A	PMP2	no	yes	no	no	no	no	no	no	no	No data	No data	UNKNOWN
E	506	YBR104W	YMC2	no	no	yes	no	no	no	yes	no	no	No data	No data	UNKNOWN
E	507	YLR142W	PUT1	no	yes	no	no	no	no	no	yes	yes	No data	No data	AMINO ACID SYNTHESIS
E	508	YBR227C	MCX1	no	yes	no	no	no	no	no	no	no	15	Matrix protein import	PROTEIN IMPORT
E	509	YDR065W	NA	no	no	yes	yes	no	no	no	no	no	No data	No data	UNKNOWN
E	510	YJR016C	ILV3	no	yes	no	no	no	no	yes	no	no	8	Branched chain aa syn.	AMINO ACID SYNTHESIS
E	511	YER086W	ILV1	no	yes	no	no	no	no	yes	no	no	66	aa met.	AMINO ACID SYNTHESIS
E	512	YMR038C	CCS1	no	no	yes	yes	no	no	no	no	no	No data	No data	UNKNOWN
E	513	YNL186W	UBP10	no	no	yes	no	no	no	yes	no	no	99	MRPS	UNKNOWN
E	514	YBR069C	TAT1	no	yes	no	no	no	no	no	no	no	No data	No data	TRANSPORT
E	515	YJR111C	NA	no	yes	no	no	no	no	no	no	no	No data	No data	UNKNOWN
E	516	YGR096W	TPC1	no	no	yes	no	no	no	no	no	no	No data	No data	UNKNOWN
E	517	YIL114C	POR2	no	no	yes	no	no	no	yes	no	no	No data	No data	UNKNOWN
E	518	YER073W	ALD5	no	no	yes	no	no	no	yes	no	no	103	Alcohol/aldehydedehy.	METABOLISM
E	519	YPL159C	PET20	no	no	yes	no	no	no	no	no	no	No data	No data	UNKNOWN
F	520	YFL022C	FRS2	no	no	yes	no	no	no	yes	no	no	80	tRNA amino acyl.	UNKNOWN
F	521	YDR234W	LYS4	no	yes	no	no	no	no	no	no	yes	8	Branched chain aa syn.	AMINO ACID SYNTHESIS
F	522	YML060W	OGG1	no	no	yes	no	no	no	yes	yes	no	No data	No data	METABOLISM
F	523	YBR291C	CTP1	no	no	yes	no	no	no	no	no	no	24	Glutamine family met.	TRANSPORT
F	524	YKL120W	OAC1	no	no	yes	no	no	no	yes	no	no	30	Mito./cyt. Lipid met.	METABOLISM
F	525	YMR177W	MMT1	no	yes	no	no	no	no	yes	no	no	No data	No data	TRANSPORT
F	526	YHR208W	BAT1	no	yes	no	no	no	no	yes	no	no	8	Branched chain aa syn.	AMINO ACID SYNTHESIS
F	527	YIL094C	LYS12	no	yes	no	no	no	no	yes	no	no	No data	No data	AMINO ACID SYNTHESIS
F	528	YDR232W	HEM1	no	yes	no	no	no	no	no	no	no	No data	No data	UNKNOWN
F	529	YAL044C	GCV3	no	no	yes	yes	no	no	no	no	no	46	Folate and glycine met.	AMINO ACID SYNTHESIS
F	530	YOR335C	ALA1	no	no	yes	yes	no	no	yes	no	no	31	Glutamate syn.	UNKNOWN
F	531	YOR305W	NA	no	no	yes	no	no	no	yes	no	no	No data	No data	UNKNOWN
F	532	YJL133W	MRS3	no	yes	no	no	no	no	no	no	no	61	RNA splicing	TRANSLATION REGULATION
F	533	YGR155W	CYS4	no	no	yes	no	no	no	no	no	no	66	aa met.	AMINO ACID SYNTHESIS
F	534	YBR106W	PHO88	no	yes	no	no	no	no	yes	no	no	No data	No data	UNKNOWN
F	535	YOR271C	FSF1	no	no	yes	no	no	no	yes	no	no	No data	No data	UNKNOWN
F	536	YLR056W	ERG3	no	yes	no	no	no	no	no	no	yes	7	Ubiquinone met.	METABOLISM
F	537	YOR274W	MOD5	no	no	yes	yes	no	no	yes	no	no	No data	No data	UNKNOWN
F	538	YPL023C	MET12	no	no	yes	no	no	no	no	yes	no	46	Folate and glycine met.	AMINO ACID SYNTHESIS
F	539	YKL027W	NA	no	yes	no	no	no	no	yes	no	no	No data	No data	UNKNOWN
F	540	YLR060W	FRS1	no	no	yes	no	no	no	yes	no	no	80	tRNA amino acyl.	UNKNOWN
F	541	YOR241W	MET7	no	no	yes	no	no	no	yes	no	no	No data	No data	UNKNOWN
F	542	YOR226C	ISU2	no	no	yes	no	no	no	yes	no	no	20	Iron-sulfur cluster asm	Fe-S CLUSTERS
F	543	YJL200C	ACO2	no	yes	no	no	no	no	yes	no	no	149	Isocitrate met.	TCA CYCLE
F	544	YDR019C	GCV1	no	yes	no	no	no	no	no	no	no	46	Folate and glycine met.	AMINO ACID SYNTHESIS
F	545	YNL292W	PUS4	no	no	yes	yes	no	no	yes	no	no	No data	No data	UNKNOWN
F	546	YLR106C	MDN1	no	yes	no	no	no	no	yes	no	no	No data	No data	UNKNOWN
F	547	YDR478W	SNM1	no	no	yes	no	no	no	yes	no	no	No data	No data	UNKNOWN
F	548	YHR179W	OYE2	no	no	yes	no	no	no	yes	no	no	No data	No data	UNKNOWN
F	549	YBL087C	RPL23A	no	no	yes	no	no	no	yes	yes	no	No data	No data	UNKNOWN
F	550	YDR341C	NA	no	no	yes	no	no	no	yes	no	no	No data	No data	UNKNOWN
F	551	YHR003C	NA	no	yes	no	no	no	no	yes	no	no	No data	No data	UNKNOWN
F	552	YDL131W	LYS21	no	no	yes	no	no	no	yes	no	no	8	Branched chain aa syn.	AMINO ACID SYNTHESIS
F	553	YOL098C	NA	no	no	yes	no	no	no	no	no	no	No data	No data	UNKNOWN
F	554	YLR355C	ILV5	no	no	yes	no	no	no	yes	no	no	8	Branched chain aa syn.	AMINO ACID SYNTHESIS
F	555	YMR189W	GCV2	no	no	yes	no	no	no	no	no	no	46	Folate and glycine met.	AMINO ACID SYNTHESIS
F	556	YLL027W	ISA1	no	no	yes	no	no	no	no	no	no	20	Iron-sulfur cluster asm	Fe-S CLUSTERS
F	557	YNL256W	FOL1	no	no	yes	no	no	no	yes	no	no	46	Folate and glycine met.	AMINO ACID SYNTHESIS
F	558	YOR222W	ODC2	yes	no	no	yes	no	no	yes	no	no	No data	No data	TRANSPORT
F	559	YMR108W	ILV2	no	yes	no	no	no	no	yes	no	no	8	Branched chain aa syn.	AMINO ACID SYNTHESIS
F	560	YER061C	CEM1	no	yes	no	no	no	no	no	no	no	12	Fatty acid syn.	UNKNOWN
F	561	YER070W	RNR1	no	no	yes	no	no	no	yes	no	no	41	DNA replication	METABOLISM
F	562	YOR201C	MRM1	yes	no	no	no	no	no	yes	no	no	No data	No data	TRANSLATION MACHINERY
F	563	YPL208W	RKM1	no	no	yes	no	no	no	yes	no	no	No data	No data	UNKNOWN
F	564	YDL059C	RAD59	no	no	yes	no	no	no	no	no	no	No data	No data	UNKNOWN
F	565	YGL119W	ABC1	yes	no	no	yes	no	no	yes	no	no	7	Ubiquinone met.	METABOLISM
F	566	YBR192W	RIM2	yes	no	no	no	no	no	yes	no	no	No data	No data	TRANSPORT
F	567	YMR241W	YHM2	no	yes	no	no	no	no	yes	yes	no	30	Mito./cyt. Lipid met.	METABOLISM
F	568	YGR169C	PUS6	yes	no	no	yes	no	no	yes	no	no	No data	No data	TRANSLATION REGULATION
F	569	YDR023W	SES1	no	no	yes	no	no	no	no	no	no	66	aa met.	UNKNOWN
F	570	YML061C	PIF1	no	yes	no	no	no	no	yes	no	no	No data	No data	UNKNOWN
F	571	YLR285W	NNT1	no	no	yes	no	no	no	yes	no	no	No data	No data	UNKNOWN
F	572	YGR094W	VAS1	no	yes	no	no	no	no	yes	no	no	35	Response to DNA damage	METABOLISM
F	573	YGL008C	PMA1	no	yes	no	no	no	no	yes	no	no	No data	No data	UNKNOWN
F	574	YGR204W	ADE3	no	no	yes	no	no	no	yes	no	no	46	Folate and glycine met.	UNKNOWN
F	575	YPR183W	DPM1	no	no	yes	no	no	no	no	no	no	No data	No data	UNKNOWN
F	576	YMR301C	ATM1	no	yes	no	no	no	no	yes	no	no	No data	No data	TRANSPORT
F	577	YPR033C	HTS1	no	no	yes	no	no	no	yes	no	no	No data	No data	UNKNOWN
F	578	YKL212W	SAC1	no	no	yes	no	no	no	yes	no	no	No data	No data	UNKNOWN
F	579	YER183C	FAU1	no	no	yes	no	no	no	no	no	no	46	Folate and glycine met.	AMINO ACID SYNTHESIS
F	580	YBL057C	PTH2	no	yes	no	no	no	no	no	no	no	No data	No data	UNKNOWN
F	581	YOR130C	ORT1	no	yes	no	no	no	no	yes	no	no	51	Arg syn.	AMINO ACID SYNTHESIS
F	582	YAL039C	CYC3	no	no	yes	yes	yes	no	no	no	yes	No data	No data	UNKNOWN
F	583	YER168C	CCA1	no	no	yes	no	no	no	yes	no	no	No data	No data	UNKNOWN
F	584	YBR085W	AAC3	no	no	yes	no	no	no	yes	no	no	No data	No data	TRANSPORT
F	585	YBR121C	GRS1	no	yes	no	no	no	no	no	no	no	No data	No data	TRANSLATION REGULATION
F	586	YPR125W	YLH47	yes	no	no	yes	no	no	yes	no	no	No data	No data	TRANSLATION REGULATION
F	587	YNR018W	AIM38	no	no	yes	no	no	no	yes	no	no	No data	No data	UNKNOWN
F	588	YHR024C	MAS2	yes	no	no	no	no	no	yes	no	no	No data	No data	PROTEIN IMPORT
F	589	YOR136W	IDH2	no	yes	no	no	no	no	no	no	no	149	Isocitrate met.	TCA CYCLE
F	590	YNR020C	ATP23	yes	no	no	yes	no	no	yes	no	no	No data	No data	ASSEMBLY FACTORS
F	591	YGL064C	MRH4	yes	no	no	yes	no	no	yes	no	no	79	MRPL	TRANSLATION MACHINERY
F	592	YPL252C	YAH1	yes	no	no	no	no	no	no	no	no	20	Iron-sulfur cluster asm	Fe-S CLUSTERS
F	593	YLR008C	PAM18	yes	no	no	yes	no	no	yes	no	no	16	Tim23/Tim22 complex	PROTEIN IMPORT
F	594	YDL178W	DLD2	yes	no	no	yes	no	no	no	no	no	No data	No data	UNKNOWN
F	595	YHR120W	MSH1	yes	no	no	yes	no	no	no	no	no	105	Mismatch repair	METABOLISM
F	596	YBR091C	MRS5	no	no	yes	yes	no	no	no	no	no	16	Tim23/Tim22 complex	PROTEIN IMPORT
F	597	YDR044W	HEM13	no	no	yes	no	no	no	no	no	yes	No data	No data	UNKNOWN
F	598	YOR297C	TIM18	yes	no	no	yes	no	no	yes	yes	no	16	Tim23/Tim22 complex	PROTEIN IMPORT
F	599	YDL069C	CBS1	no	no	yes	no	no	no	no	no	no	62	Translat. Regulator activity	TRANSLATION REGULATION
F	600	YDR518W	EUG1	no	yes	no	no	no	no	no	no	no	No data	No data	UNKNOWN
F	601	YOR017W	PET127	no	yes	no	no	no	no	yes	yes	no	No data	No data	UNKNOWN
F	602	YKL155C	RSM22	yes	no	no	no	no	no	yes	no	no	99	MRPS	TRANSLATION MACHINERY
F	603	YGR062C	COX18	yes	no	no	yes	no	no	no	no	no	_	RCC asm 5	ASSEMBLY FACTORS
F	604	YNL312W	RFA2	no	no	yes	no	no	no	yes	no	no	35	Response to DNA damage	METABOLISM
F	605	YOR205C	LRC5	yes	no	no	yes	no	no	yes	no	no	99	MRPS	TRANSLATION MACHINERY
F	606	YDR226W	ADK1	no	no	yes	no	no	no	yes	no	no	41	DNA replication	METABOLISM
F	607	YGL125W	MET13	no	yes	no	no	no	no	no	no	no	46	Folate and glycine met.	AMINO ACID SYNTHESIS
F	608	YPL091W	GLR1	no	yes	no	no	no	no	no	no	no	No data	No data	UNKNOWN
F	609	YJL054W	TIM54	yes	no	no	yes	no	no	yes	no	no	16	Tim23/Tim22 complex	PROTEIN IMPORT
F	610	YDL033C	SLM3	yes	no	no	yes	no	no	no	no	no	61	RNA splicing	TRANSLATION REGULATION
F	611	YPR004C	AIM45	no	yes	no	no	no	no	yes	no	no	95	NADmet./TCAcycle	TCA CYCLE
F	612	YCL017C	NFS1	no	yes	no	no	no	no	no	no	no	20	Iron-sulfur cluster asm	Fe-S CLUSTERS
F	613	YNR017W	TIM23	no	no	yes	yes	no	no	no	no	no	16	Tim23/Tim22 complex	PROTEIN IMPORT
F	614	YCL064C	CHA1	no	yes	no	no	no	no	no	no	no	66	aa met.	AMINO ACID SYNTHESIS
F	615	YPL103C	FMP30	yes	no	no	yes	no	no	yes	no	no	No data	No data	UNKNOWN
F	616	YJL104W	PAM16	yes	no	no	no	no	no	no	no	no	16	Tim23/Tim22 complex	PROTEIN IMPORT
F	617	YDR393W	SHE9	yes	no	no	yes	no	no	yes	no	no	No data	No data	MORPHOLOGY
F	618	YOR232W	MGE1	yes	no	no	yes	no	no	yes	no	no	15	Matrix protein import	PROTEIN IMPORT
F	619	YIL134W	FLX1	yes	no	no	yes	no	no	yes	no	no	No data	No data	TRANSPORT
F	620	YDL157C	NA	no	no	yes	yes	no	no	no	no	no	No data	No data	UNKNOWN
F	621	YDL198C	GGC1	no	yes	no	no	no	no	no	no	no	No data	No data	TRANSPORT
F	622	YPL063W	TIM50	no	yes	no	no	no	no	no	no	no	16	Tim23/Tim22 complex	PROTEIN IMPORT
F	623	YER077C	NA	yes	no	no	yes	no	no	no	no	no	No data	No data	UNKNOWN
F	624	YGL018C	JAC1	yes	no	no	yes	no	no	no	no	no	20	Iron-sulfur cluster asm	Fe-S CLUSTERS
F	625	YBR078W	ECM33	no	yes	no	no	no	no	no	no	no	No data	No data	UNKNOWN
F	626	YIR042C	NA	no	no	yes	yes	no	no	no	no	no	No data	No data	UNKNOWN
