# Supplementary material for: Spatio-Temporal Dynamics of Yeast Mitochondrial Biogenesis: Transcriptional and Post-Transcriptional mRNA Oscillatory Modules
Source: PLoS Comput Biol. 2009 Jun 12;5(6):e1000409. doi: 10.1371/journal.pcbi.1000409 (PMC2690403; doi:10.1371/journal.pcbi.1000409)
Supplement: Dataset S5 — Detailed results obtained with the MatrixREDUCE algorithm, searching for 5′ regulatory signals. (0.02 MB XLS) [file pcbi.1000409.s008.xls]

## Sheet: Feuil1
Motif	T-value	p-value
cccc	11.6249	2.05719e-28
gaaaaa	7.86219	1.66414e-14
ccaatca	7.68661	5.89267e-14
tcccgct	7.1549	2.35702e-12
gggcccc	6.63166	7.19769e-11
tcccaga	6.49145	1.73485e-10
gcgatcc	5.95244	4.40809e-09
accgtcc	5.91896	5.34738e-09
ccgcgt	7.3283	7.24543e-13
acgtgta	5.63871	2.59794e-08
gtaaa	-5.76748	1.26674e-08
